# Supplementary material for: Cellular and gene signatures of tumor-infiltrating dendritic cells and natural-killer cells predict prognosis of neuroblastoma
Source: Nat Commun. 2020 Nov 25;11:5992. doi: 10.1038/s41467-020-19781-y (PMC7689423; doi:10.1038/s41467-020-19781-y)
Supplement: Supplementary file 4 — supplementary Data 1 [file 41467_2020_19781_MOESM4_ESM.xlsx]

## Sheet: SEQC-NB
Differently expressed immune genes SEQC-NB
Gene	Mean	SD	CV	Missing	P_CD3E_bin	Q_CD3E_bin
C4BPA	2.6	3.1	120.5	47.6	0.023	0.049
C7	14.4	2.5	17.1	0	6.1e-39	4e-37
CASP10	11.6	1.1	9.5	0	5.9e-36	3.4e-34
PBK	13.7	1.4	10.1	0	4.9e-07	2.8e-06
CCL25	5.7	3.3	58.3	20.1	0.00091	0.0028
CD1D	9.5	1.3	14	0.2	2.3e-36	1.3e-34
TFRC	14.9	0.7	4.9	0	0.3	0.42
FPR2	4.4	3.2	73.5	28.1	0.037	0.074
CD24	18.2	0.7	4	0	2.3e-07	1.4e-06
TNFRSF14	13.4	1.2	8.8	0	2e-38	1.3e-36
DDX43	7.1	3.2	45.8	8.8	4.3e-11	4.8e-10
IL13RA2	9.9	2.2	22.4	1.2	0.14	0.23
IL7R	13.2	2.1	15.8	0	2.8e-79	2e-76
IL1A	0.8	1.8	210.5	78.9	0.28	0.39
IL5	3.9	3.2	83.8	36.3	0.52	0.63
GAGE1	1.4	3	217.9	77.9	0.88	0.92
IKBKE	10.8	1.4	13.3	0	2.7e-45	2.3e-43
ETS1	14.9	1.1	7.5	0	1.3e-36	7.5e-35
INPP5D	13.1	1.1	8.1	0	1.3e-51	1.5e-49
CD53	13.9	1.3	9.4	0	3e-55	4.4e-53
CD9	16	1.1	6.9	0	6.4e-05	0.00025
TICAM2	12.2	0.4	3.7	0	0.24	0.35
FCER1A	8.3	2.6	31	3.6	2.6e-20	6.6e-19
PIN1	16.3	0.4	2.4	0	0.31	0.42
C4B	13.4	1.3	9.9	0	2.9e-15	4.9e-14
TNFRSF18	10	2.1	21.1	1.8	1.9e-22	5.4e-21
KIR3DL1	0.9	2	220.6	80.7	7.2e-08	4.9e-07
ITGB1	17.3	0.5	2.8	0	0.12	0.2
CTSG	5.5	4.3	77.7	31.7	0.00013	0.00046
IL17F	1.3	2.3	185.1	75.7	0.71	0.79
LTB	11.6	1.9	16.5	0	4e-86	6.9e-83
SPP1	15.7	2.2	13.8	0	0.023	0.049
LGALS3	15.2	0.8	5.4	0	1.1e-08	8.8e-08
GZMB	9.6	2.8	29.3	3.4	1.2e-30	5.5e-29
CCL28	8.4	2.7	32.4	5	1.3e-19	3e-18
CARD11	11.6	1.3	11.5	0	1.6e-72	7e-70
ATM	14.8	0.6	4	0	4.1e-05	0.00016
ELK1	13.5	0.5	3.8	0	9.7e-06	4.4e-05
RORA	13.6	0.8	6.1	0	1.9e-06	9.8e-06
IRAK4	12.5	0.6	4.9	0	1.1e-25	3.9e-24
CXCL16	13	1	7.6	0	1.2e-14	1.9e-13
SPN	12	1.6	13.1	0	9e-69	3e-66
CXCR4	14.5	1.1	7.4	0	2.1e-16	4e-15
PRF1	9.9	1.8	18.2	0.4	5.9e-62	1.4e-59
JAK1	15.9	0.6	3.5	0	3.6e-14	5.5e-13
CCL26	6.1	3.5	57.8	20.7	0.69	0.77
DDX58	12.2	0.9	7.6	0	2.7e-19	6.3e-18
CSF2	2.4	3.1	128.8	59.2	3.6e-07	2.1e-06
CCL15	10.9	2.1	19.1	0.6	2.4e-26	8.6e-25
VCAM1	13.2	1.4	10.8	0	8.2e-33	4.1e-31
C1QA	16.4	1.1	6.8	0	4.5e-24	1.4e-22
ATG10	11.6	0.5	4.1	0	0.84	0.89
TNFSF10	12.6	1.3	10.2	0	1.4e-33	7.5e-32
TLR6	8.3	1.8	22	1.4	5.2e-27	1.9e-25
CLEC5A	8.5	3	35.3	6.4	0.12	0.2
S100B	12.8	2	15.5	0.2	3.4e-14	5.4e-13
TLR10	8.9	1.9	21.3	0.4	7.6e-64	2e-61
OAS3	13.6	1.2	8.6	0	1.9e-07	1.2e-06
F13A1	11.1	2.2	20.1	0.4	8e-06	3.7e-05
IL17B	10.6	1	9.1	0	0.00013	0.00048
CD22	10	2.7	26.5	0.6	2.3e-45	2e-43
CD209	11	1.6	14.9	0.2	8.8e-20	2.1e-18
SMPD3	14.7	0.7	4.5	0	0.1	0.17
TIRAP	14.1	0.6	4.2	0	0.031	0.063
CCL16	7.8	1.6	20.2	0.4	5.4e-15	9e-14
CD83	12.3	1	7.9	0	2.6e-25	8.8e-24
STAT5B	16	0.5	2.9	0	0.00011	0.00041
KLRG1	11.9	0.6	4.7	0	0.01	0.024
MAP2K2	16.3	0.5	2.8	0	0.01	0.024
CXCR2	7.1	2	27.7	2.4	0.07	0.13
ITGA2B	11.8	1	8.7	0	0.053	0.099
CD1E	7.7	3.5	45.6	12.2	4.3e-42	3.2e-40
IL1B	10.1	2.1	20.2	0.8	5.8e-14	8.9e-13
MAGEA1	4.2	5	119.5	53.4	0.046	0.089
DUSP4	12.8	2.1	16.1	0	7.4e-13	1e-11
IL1RAP	10.8	1.3	12.4	0	2.7e-06	1.4e-05
GPI	17.1	0.4	2.2	0	4.6e-07	2.7e-06
JAM3	14.5	0.5	3.3	0	2.2e-05	9.3e-05
EBI3	10.9	1.8	16.4	0.6	1e-24	3.3e-23
MFGE8	14.8	1	6.5	0	7.5e-10	7.1e-09
CDH1	9.4	1.8	19.5	0	3.6e-30	1.6e-28
CXCL14	8.6	3.8	43.6	8.4	4.1e-23	1.2e-21
FOXP3	9.7	1.1	11.4	0	9.1e-47	8.4e-45
STAT3	16.3	0.8	4.7	0	5.1e-08	3.6e-07
RELB	12.4	0.9	7.7	0	1.9e-29	8.1e-28
MAP3K5	12.7	1.1	8.7	0	2.5e-05	0.00011
CXCR5	6.1	3.7	61	19.3	2.8e-56	4.3e-54
BID	14.2	0.4	2.9	0	0.015	0.034
EP300	15.9	0.5	2.9	0	0.00036	0.0012
MEF2C	13.1	1	7.7	0	2.2e-11	2.6e-10
IFI35	12.6	1.1	8.8	0	2.7e-23	7.9e-22
CD36	13.6	1.3	9.3	0	0.0008	0.0025
PSEN2	12.8	0.7	5.7	0	0.013	0.03
CXCR3	9	2.8	30.7	4.2	6.3e-57	1e-54
TLR1	10	1.5	14.5	0.6	1.5e-18	3.1e-17
MRC1	10.7	1.8	16.5	0.2	6.1e-15	1e-13
IKBKG	13.6	0.4	2.7	0	1.7e-05	7.5e-05
IL1R2	7.7	2.8	37	7.6	1.3e-10	1.3e-09
CR1	10.5	1.7	16	0.2	2.8e-30	1.3e-28
CFD	12.4	0.9	7.2	0	3.9e-09	3.2e-08
PTPRC	13.6	1.7	12.6	0	1.9e-66	5.6e-64
APOE	17.7	1.2	6.6	0	8e-22	2.2e-20
LY9	9.6	1.8	18.5	0	3.9e-79	2.8e-76
ITGA1	14.5	0.8	5.9	0	0.17	0.26
HLA-DMB	14.4	1.3	8.9	0	5.1e-37	3e-35
FCER1G	15.2	1.1	7	0	8.9e-15	1.5e-13
CD40	12.4	1.1	8.8	0	8.7e-28	3.3e-26
CASP1	12	1.1	9.3	0	1.5e-40	1e-38
SIGLEC1	12.7	1.5	11.6	0	2.7e-14	4.2e-13
ITGAX	13.3	1.5	11.2	0	3e-31	1.4e-29
CCL19	15.2	3.5	23.3	0.8	2.8e-58	5e-56
PTGS2	9.9	2	19.9	0.2	5.6e-09	4.6e-08
CD27	11.9	1.2	10.1	0	1.4e-77	8.6e-75
PSMB10	14.5	0.6	4.5	0	2.7e-26	9.7e-25
PSMB8	14	1.1	7.7	0	8.8e-36	5.1e-34
TNFSF15	8.2	1.9	23.2	2.4	1.4e-08	1.1e-07
HLA-A	18.3	1	5.3	0	1.3e-34	6.8e-33
CCR4	7.2	3	42	9.8	2.8e-42	2.1e-40
HMGB1	19.1	0.4	2.2	0	9.4e-06	4.3e-05
THBS1	15.4	1.5	9.7	0	5.8e-05	0.00022
FOS	16.2	1.8	11.3	0	8.1e-07	4.6e-06
SPA17	9.8	1.3	13.4	0	0.073	0.13
SLAMF7	11.3	1.8	16.1	0.2	1.2e-26	4.3e-25
LILRB1	11.3	1.3	11.2	0	2.8e-26	1e-24
IL21	0.8	2.2	268.8	86.5	4.6e-11	5.1e-10
HLA-C	17.6	1.1	6.1	0	1.9e-35	1.1e-33
TOLLIP	14.3	0.4	3.1	0	9.7e-08	6.4e-07
TAP2	13.6	1	7.7	0	3.5e-25	1.1e-23
IL6	9.6	2.2	22.9	0	1.5e-05	6.6e-05
IL21R	10.5	1.3	12.2	0	1.2e-43	9.8e-42
CD84	12.2	1.3	10.8	0	1.2e-24	3.7e-23
KLRC2	6.4	3.3	52.3	16.5	5.1e-29	2.1e-27
TNFRSF11A	10	1.4	13.9	0	5.1e-16	9.3e-15
CD3G	11.8	1.7	14.2	0	8e-102	1.1e-97
VEGFC	11.2	0.9	8.5	0	8.5e-13	1.2e-11
IL2RG	12.8	1.6	12.6	0	1.3e-82	1.2e-79
IFNGR1	14.5	0.5	3.4	0	5.8e-18	1.2e-16
LRRN3	15.7	1	6.2	0	0.013	0.03
TLR4	12.1	1.1	8.8	0	2.1e-16	3.9e-15
LY96	12.6	1.2	9.5	0.2	4.4e-20	1.1e-18
C3	14.4	2.4	16.9	0	6.5e-31	3e-29
PRG2	15.3	1	6.6	0	0.7	0.78
AXL	13.4	1.1	8.3	0	7.9e-08	5.3e-07
USP9Y	8.7	6.6	75.3	29.3	0.21	0.32
ITGB4	11.1	1.8	15.8	0	2.8e-25	9.3e-24
IL1R1	12.7	1.5	11.5	0	1.4e-19	3.3e-18
CD96	10.3	2	19.1	0.2	2.9e-85	4e-82
CCL23	4.7	3.9	82.6	36.1	5e-13	7e-12
CCL2	15.4	1.6	10.4	0	3.9e-33	2e-31
GZMK	9.2	3.4	36.7	5.6	3.5e-59	6.7e-57
CD46	15.9	0.5	3.1	0	0.1	0.17
IGF2R	15.2	0.5	3.4	0	0.0076	0.018
CYBB	13.9	1.3	9.3	0	2.1e-23	6.3e-22
PRKCD	13.3	0.8	6	0	2.5e-12	3.2e-11
IL15RA	11.7	1.1	9.5	0	2e-34	1.1e-32
CCR3	2.2	2.8	128	58	8.7e-08	5.8e-07
IL8	8.9	3.2	35.8	4.6	7.1e-07	4e-06
AIRE	6.8	2.8	41.5	8.8	0.0014	0.0041
SLAMF6	9.7	2.1	22.2	0.8	8.9e-73	3.9e-70
PRAME	15.3	3.3	21.9	0.6	0.93	0.95
TNFRSF13C	12.2	1.1	9.3	0	0.0003	0.001
MAP3K7	14.6	0.3	2.3	0	0.33	0.44
TNFSF12	13.5	0.9	6.7	0	1.8e-22	5.1e-21
IRF2	13.7	0.5	3.4	0	3.2e-19	7.3e-18
TPSAB1	8.4	3.5	41.1	8.6	4.6e-08	3.2e-07
IFI16	13.8	1	7.6	0	1.4e-14	2.3e-13
STAT1	15.4	0.9	6	0	7e-16	1.3e-14
CD81	17.7	0.4	2.4	0	2.9e-11	3.3e-10
HLA-DOB	10.3	2.3	22.6	1.2	4.9e-51	5.7e-49
NOD2	8.9	1.5	17.2	0.4	3e-29	1.2e-27
TNFAIP3	13.8	1.6	11.4	0	5.5e-31	2.5e-29
RORC	9	2.2	25	2.2	6.5e-09	5.3e-08
SYK	12.3	1.2	10	0	9.9e-41	7e-39
ICOSLG	12.7	1.1	8.8	0	3.8e-21	9.8e-20
CD14	13.6	1.1	8.4	0	8.4e-11	9e-10
HCK	12.5	1.1	9	0	7.9e-31	3.6e-29
CCR7	11.3	2.1	19	0.2	1.4e-74	7.2e-72
PIK3CD	14.3	1.1	7.4	0	1.1e-31	5.5e-30
CEBPB	12.2	1.1	9.4	0	0.00048	0.0015
CSF3R	11.7	1.1	9.7	0	6.8e-14	1e-12
TAP1	12.9	1.2	9.5	0	3e-39	2e-37
CASP8	11.4	1.1	9.7	0	4.8e-43	3.8e-41
CMKLR1	12.6	1.3	10	0	2.6e-21	6.7e-20
IL17RB	12.7	0.5	3.7	0	1.5e-06	8.2e-06
TNFRSF1A	13.2	1.1	8.1	0	1.3e-18	2.7e-17
HLA-DRA	17.5	1.3	7.7	0	1e-44	8.6e-43
IL16	12.8	1.3	10	0	1.7e-78	1.1e-75
MAGEB2	2.3	4.1	175.2	70.5	0.73	0.81
IL6ST	15.4	0.8	5.5	0	3.4e-17	6.8e-16
GTF3C1	15.8	0.3	1.7	0	0.035	0.07
CD164	15.4	0.5	3.5	0	6.4e-09	5.2e-08
ICAM3	12.2	1.2	9.7	0	4.1e-80	3.1e-77
AICDA	10	0.7	7.2	0	1.6e-06	8.6e-06
SH2D1A	8.1	3.2	38.9	7.6	2.6e-64	7e-62
CARD9	10.7	0.8	7.4	0	1.1e-13	1.7e-12
CMA1	2	3.1	158.3	67.9	3.1e-05	0.00013
SLAMF1	8	2.9	36.2	7	8.4e-51	9.5e-49
IL2	2	2.7	133.9	60	8.4e-06	3.9e-05
TNFRSF13B	8.3	2.3	27.5	1.2	1.8e-37	1.1e-35
ITK	11.1	1.9	17.5	0	2.9e-71	1.1e-68
PPARG	10.9	0.9	8.4	0	6.9e-06	3.3e-05
SERPING1	14.8	1.1	7.4	0	2.8e-13	4e-12
CD58	12.5	0.9	7.2	0	6.5e-17	1.3e-15
YTHDF2	14.8	0.3	2	0	0.67	0.76
C1S	14.9	1.7	11.7	0	5.1e-40	3.5e-38
NFKB1	13.3	0.7	4.9	0	1.8e-21	4.9e-20
MST1R	10.9	1.1	9.9	0	2.2e-09	1.9e-08
CLU	16.7	1.1	6.6	0	3e-11	3.4e-10
TFEB	13.3	1.1	7.9	0	7.2e-07	4.1e-06
CASP3	14.7	0.6	4.3	0	0.0019	0.0055
IL7	13.3	1.9	14.1	0	1.3e-20	3.2e-19
BCL6	13.5	1.3	9.3	0	1.2e-16	2.3e-15
TNFRSF10C	10.5	1.2	11.4	0	0.017	0.037
CD6	11	2	17.7	0.2	2.1e-82	1.8e-79
KLRK1	11.4	2.2	19.6	0.6	2.9e-68	9.5e-66
IRAK2	10.6	0.8	8	0	1e-09	9.6e-09
IL9	0	0.2	1577.3	99.6	0.96	0.98
TLR7	10.1	1.5	14.4	0	2.7e-17	5.5e-16
CDK1	13.7	1.3	9.3	0	3.4e-10	3.3e-09
CD160	13.1	0.8	5.8	0	2e-18	4.2e-17
IRF1	12.8	1.1	8.4	0	8.7e-47	8.1e-45
IL11	10	1.6	16.1	0	0.00059	0.0019
NFKBIA	15.6	0.7	4.3	0	5.7e-24	1.7e-22
CLEC4C	4.3	3.4	80.5	32.5	4.2e-44	3.4e-42
IL22	0.4	1.3	357.1	91.6	0.56	0.67
ATG16L1	14.3	0.3	2.4	0	3.7e-05	0.00015
TNFRSF9	9	2.1	23.7	0.6	2.6e-24	8.2e-23
XCL2	8	3.5	43.1	12.2	3.3e-29	1.4e-27
NEFL	15.7	1.7	10.7	0	0.39	0.5
PSEN1	14.7	0.3	2.1	0	0.27	0.38
CD163	13.6	1.6	11.5	0	1.1e-09	9.7e-09
DEFB1	6.5	3.9	59.4	18.7	0.02	0.043
HLA-DQB1	13.7	1.6	11.6	0	1e-38	6.5e-37
IL32	13.8	1.4	9.8	0	1.5e-37	9.4e-36
C5	11.7	0.9	7.8	0	0.4	0.52
CD44	16.9	1.6	9.6	0	9.9e-16	1.8e-14
IRF8	13	1.4	11.1	0	1.1e-57	1.8e-55
SIGIRR	13.1	1.1	8.5	0	4.9e-41	3.5e-39
IL3RA	11.2	0.8	6.9	0	1.1e-13	1.6e-12
IRF7	13	0.9	7.2	0	2.7e-23	8e-22
NT5E	12.3	1	8.5	0	1e-05	4.6e-05
IL13RA1	13.2	1	7.4	0	7.4e-17	1.4e-15
CSF2RB	12	1.4	11.9	0	9.4e-37	5.5e-35
CYLD	14.9	0.4	2.9	0	1.7e-15	2.9e-14
TNFRSF11B	9.2	1.5	16.4	0.2	2e-10	2.1e-09
MPPED1	10.5	2.4	23.1	1.4	0.11	0.18
MICA	11.3	1.3	11.2	0.2	9.3e-16	1.7e-14
TAL1	10.7	1.2	11.7	0	1.2e-10	1.2e-09
SBNO2	14.3	0.5	3.8	0	1.7e-06	9e-06
ICOS	7.5	3.2	42.3	10.4	1.2e-55	1.9e-53
TLR9	10.5	0.9	8.5	0	8.3e-21	2.1e-19
CEACAM1	10.2	1	9.8	0	5.2e-19	1.2e-17
TNF	10.1	2.2	22.1	1.6	1.5e-14	2.4e-13
TTK	12.6	1.2	9.4	0	3.2e-07	1.9e-06
IL1RN	9.3	2.5	27.1	1.8	0.33	0.45
MBL2	0.6	2.2	392.2	90.8	0.62	0.72
TLR8	9.2	2.1	22.4	2	4.6e-22	1.3e-20
KIR3DL2	2.4	3.1	128.8	57.8	1.2e-32	6.1e-31
REPS1	14.6	0.4	2.5	0	0.081	0.14
CD180	10.2	1.5	14.6	0.2	1.3e-23	4e-22
PMCH	5.8	3.1	52.7	16.7	0.046	0.088
CCL11	7.7	3.9	51	15.7	1.6e-18	3.5e-17
CLEC4A	11.6	0.8	6.8	0	5.4e-16	9.9e-15
CD63	17.9	0.5	2.8	0	0.00026	0.00088
TNFRSF4	11.7	1.4	11.6	0	2.2e-11	2.5e-10
CTLA4	7.6	3.1	40.9	8.4	2.2e-50	2.4e-48
C3AR1	11.8	1.4	11.7	0.2	1.1e-14	1.8e-13
TLR2	11.1	1.2	10.6	0	2.5e-14	3.9e-13
LTK	9.1	1.8	19.9	0.2	0.0021	0.0058
LTA	9.5	1.7	18.2	0.8	7e-41	5e-39
PECAM1	14	0.9	6.7	0	1e-11	1.2e-10
CD244	7.9	2.1	26.5	3	6.9e-39	4.5e-37
STAT2	15.8	0.7	4.7	0	8.3e-14	1.2e-12
IL4R	13.5	1.1	8.3	0	5.7e-32	2.7e-30
C1R	14.8	1.6	10.9	0	1.5e-34	8.2e-33
GZMH	8	3.4	42.2	9.2	3.8e-23	1.1e-21
ATG7	13.1	0.4	2.7	0	0.011	0.026
KLRC1	7.3	3.5	47.5	12	1.1e-19	2.5e-18
CD3EAP	13.8	0.5	3.3	0	0.93	0.95
ITGA4	12.3	1.1	8.9	0	4e-29	1.6e-27
MAP2K1	14.5	0.4	2.8	0	0.00047	0.0015
COL3A1	18.6	1.6	8.4	0	0.00059	0.0019
CCL20	5.1	3.7	72.5	27.9	7.9e-08	5.3e-07
CR2	6.9	4.2	61.4	17.3	4.8e-62	1.1e-59
IL15	12.2	1.1	9.4	0	2.3e-23	6.9e-22
CD33	11.6	1.1	9.9	0	8.3e-25	2.7e-23
PLAU	12.4	1.2	9.5	0	4.7e-08	3.3e-07
TNFRSF8	6.6	2.5	38.6	8.4	1.3e-20	3.2e-19
CX3CL1	12.6	0.9	7.3	0	3.8e-05	0.00015
SPACA3	0.9	2	213.4	79.1	0.0065	0.016
ICAM4	2.6	2.8	107.7	49.6	1.7e-11	2e-10
FOXJ1	8.6	1.5	17.7	0.4	0.018	0.039
CXCL13	8.1	3.7	45.4	8.8	2.3e-31	1.1e-29
IFNB1	0.3	1	378.6	92.6	0.53	0.63
IL19	0.4	1.4	311.3	89.6	0.0086	0.02
CD86	11.2	1.3	11.7	0	5.5e-20	1.3e-18
SPO11	0	0.4	1094.1	99	0.36	0.48
IL2RA	10.1	1.5	14.5	0	8.5e-19	1.9e-17
MCAM	16.2	0.8	5.2	0	0.37	0.49
BTLA	6.9	3.3	47.6	11.8	3.3e-67	1e-64
TGFB1	14.9	0.9	6	0	4.4e-20	1.1e-18
SMAD3	12.6	1.2	9.4	0	1.7e-06	9e-06
HLA-DQA1	15.7	1.6	10.3	0	2e-47	1.9e-45
IFITM2	16.5	1	6.1	0	1.2e-24	3.8e-23
NCAM1	18.4	0.7	3.9	0	0.84	0.89
EGR2	11.6	1.7	14.5	0.2	1e-10	1.1e-09
CCL18	12.5	2.2	17.2	0.4	2.1e-07	1.3e-06
IFIH1	11.3	1.3	11.9	0	9.4e-26	3.2e-24
JAK3	13.1	1.1	8.7	0	2.6e-54	3.6e-52
CD70	4.6	3.4	73	30.5	7.4e-14	1.1e-12
TNFSF14	8.3	2.4	29.2	2.4	3.2e-39	2.1e-37
ENG	15.1	0.9	5.7	0	3.4e-14	5.3e-13
CD3D	12	2.6	21.9	1.6	1.5e-63	3.8e-61
ALCAM	17	1.4	8.3	0	0.00012	0.00044
CD1C	7.7	3.2	41.8	9.4	1.7e-50	1.9e-48
MAPK1	17.1	0.4	2.6	0	3.3e-05	0.00014
ATF2	15.2	0.5	3.2	0	0.89	0.92
ARG1	9.7	1.4	14.3	0	7e-05	0.00027
CD247	12.2	1.6	13	0	5.4e-101	5e-97
TRAF3	14.3	0.6	4	0	9.6e-05	0.00036
ABCB1	13	1.8	13.6	0	0.097	0.17
BCL10	14.9	0.4	2.6	0	1.2e-06	6.3e-06
TANK	14	0.4	2.5	0	3.1e-10	3e-09
NOTCH1	13.9	1.1	8.2	0	2e-08	1.5e-07
C8B	0.6	2.5	456.8	94.2	0.57	0.67
THBD	12.1	1.4	11.2	0	3.2e-18	6.7e-17
UBC	14.9	0.4	2.9	0	0.006	0.015
CDH5	13.9	1	7.5	0	3.6e-06	1.8e-05
IL6R	11.5	1.4	12.1	0	1.4e-40	9.6e-39
MAVS	15.9	0.4	2.6	0	0.0042	0.011
LIF	9.2	1.8	19.3	0.6	0.01	0.024
LBP	2.3	3.7	164.9	67.3	0.04	0.078
BST1	11.5	0.9	8.1	0	4.7e-19	1.1e-17
PRKCE	14.6	0.8	5.6	0	0.082	0.14
MICB	9.7	1.3	13.5	0	4e-28	1.6e-26
SPANXB1	0.2	1	405.9	93.8	0.37	0.48
IL22RA1	0.7	2.2	298.6	86.9	0.11	0.18
KLRB1	9.9	2.4	24.3	2	8.6e-45	7.3e-43
MNX1	5.7	2.2	37.8	5.4	0.0002	0.00069
MAPK11	15.9	0.8	5	0	6e-09	4.9e-08
NFATC2	11.8	1.3	10.9	0	8.2e-37	4.9e-35
CD200	15.6	0.4	2.9	0	0.18	0.28
LAMP2	14.5	0.5	3.6	0	1.1e-05	5.1e-05
CD55	14.1	0.8	6	0	0.0065	0.016
CT45A1	8.5	0.8	9.4	0	0.12	0.2
ITGAM	11.4	1.3	11.6	0	2.6e-22	7.4e-21
IL23R	5.8	1.7	29.2	2.8	2.8e-20	6.8e-19
TNFRSF17	6.4	3.2	50.4	14.1	9.9e-29	4e-27
TREM1	7.9	3.4	42.8	10	0.0012	0.0035
MUC1	10.7	1.3	12.5	0	1.5e-05	6.5e-05
CLEC7A	11.5	1.2	10.8	0	5.7e-23	1.7e-21
IFNA8	0	0.3	1581.3	99.6	0.91	0.94
TNFSF18	7.2	2.8	39.2	7.8	6.5e-07	3.7e-06
FUT5	1.1	2.2	205.7	78.3	0.96	0.98
CD1B	7	2.6	37.6	5.6	8.7e-25	2.8e-23
CXCL12	14	1.4	10.3	0	2.2e-27	8.2e-26
SLC11A1	10.1	1.4	14.2	0	0.00053	0.0017
SAA1	3.1	4.4	141.6	60	0.4	0.52
IRAK1	14.9	0.6	3.7	0	0.055	0.1
IL10	8.6	1.2	14	0.2	1.9e-15	3.3e-14
IFNAR1	14.6	0.4	2.8	0	6e-06	2.9e-05
STAT6	13.9	1.1	8	0	1.5e-28	6e-27
CCL8	8.7	2.6	29.4	3.6	0.0028	0.0077
IRF3	14.8	0.6	4	0	6e-26	2.1e-24
IL1RL1	4.2	3.4	81.3	33.5	0.0057	0.014
CCL3	11.7	1.3	11.3	0	3.9e-09	3.2e-08
THY1	16	0.7	4.3	0	0.068	0.12
ATG5	14.1	0.4	2.6	0	0.64	0.74
CCL7	2.6	3.7	142.1	64.3	0.0089	0.021
HLA-E	17.2	1.1	6.4	0	8.4e-48	8.1e-46
IL22RA2	2.6	3.2	124.4	55	1.2e-26	4.2e-25
ABL1	15.7	0.3	2	0	0.049	0.092
NUP107	14.2	0.5	3.9	0	0.00012	0.00045
PLA2G6	13.5	0.6	4.3	0	1.9e-10	1.9e-09
DOCK9	13.8	0.8	5.9	0	3.2e-10	3.2e-09
TIGIT	8.1	2.9	35.7	5	3.7e-55	5.3e-53
TCF7	13	1.3	10.2	0	1e-69	3.7e-67
CXCL11	9	3.9	43.4	11.4	5.8e-20	1.4e-18
LCN2	7.3	3.5	48.6	12.7	0.15	0.24
BLK	9.6	2.4	24.6	1.6	3e-29	1.2e-27
CCL5	13.8	1.6	11.9	0	7.5e-71	2.8e-68
NCR1	8.3	1.1	12.9	0	2.7e-32	1.3e-30
FCGR2B	10	2	20.2	0.6	4.4e-20	1.1e-18
IL17RA	11.3	1	9.2	0	5e-14	7.6e-13
DUSP6	14.1	1	6.8	0	1.2e-05	5.4e-05
S100A7	2.8	3.5	127.2	58	0.00039	0.0013
CD79A	12.2	2.1	17.3	0	3.1e-60	6.5e-58
CCL14	11.3	2	17.8	0.4	4.4e-26	1.5e-24
CCRL2	9.7	1.2	12.6	0	3.5e-17	6.9e-16
AMBP	4	3.9	96.8	34.3	0.45	0.56
KIT	12.3	1.5	12.1	0	4.9e-05	0.00019
CCL17	7.1	3.3	45.8	11.6	8.1e-14	1.2e-12
CLEC6A	2.6	3.2	123.7	56.4	1.4e-06	7.6e-06
CREBBP	16.2	0.4	2.7	0	0.18	0.28
CTSH	15.1	1.2	8.1	0	6.1e-52	7.3e-50
ITGAL	12.5	1.5	12	0	2.1e-83	2.1e-80
FCER2	7.7	4	51.9	12.9	6.7e-53	8.6e-51
NFATC4	13.3	0.7	5	0	0.52	0.63
AMICA1	12.8	1.7	13.3	0	6.2e-73	2.8e-70
PSMB7	17.4	0.4	2.4	0	0.42	0.54
MS4A2	4.1	2.9	71.1	25.7	0.00052	0.0017
C8G	9.6	1.6	16.6	0.6	0.043	0.084
IL4	1.4	2.4	164.9	70.5	0.0098	0.023
REL	9.7	0.9	9.5	0	1.2e-05	5.4e-05
TNFSF4	9.7	0.8	8.6	0	0.0015	0.0044
CD40LG	7.9	3.2	40.5	9.2	2.2e-52	2.7e-50
IL12RB1	9.6	1.2	12.5	0	2.4e-59	4.7e-57
CREB5	15.5	1.3	8.7	0	0.0096	0.023
CD276	15.8	0.4	2.2	0	1.6e-09	1.5e-08
MAPK8	15.9	0.4	2.7	0	0.39	0.51
ITGA5	14.1	1	7.3	0	0.13	0.21
MAP4K2	12.8	0.7	5.2	0	3.1e-24	9.7e-23
TXNIP	17.1	0.9	5	0	1.2e-25	4.1e-24
CREB1	14.9	0.4	2.4	0	0.84	0.89
MAP3K1	13.9	0.9	6.4	0	5.4e-06	2.6e-05
IL18	13.8	1.6	11.9	0	3.7e-28	1.4e-26
CX3CR1	8.9	1.6	17.9	0.2	1e-22	3e-21
PVR	12.6	1.2	9.8	0	5e-07	2.9e-06
MAPK14	14.4	0.3	1.9	0	7.1e-06	3.3e-05
MASP1	7.4	2.3	31.4	1.2	0.6	0.7
BAGE	2.6	2.8	108.4	46.4	0.64	0.74
CYFIP2	16.5	0.5	2.8	0	0.00025	0.00086
IL13	5.3	2.9	54.6	17.5	0.11	0.18
SPINK5	8.1	3.1	38.6	4.4	0.69	0.78
FCGR2A	12.4	1.3	10.3	0	0.018	0.038
NFATC3	13.6	0.5	3.7	0	0.7	0.78
CFI	11.7	1.5	13.1	0.2	8.2e-17	1.6e-15
DMBT1	0.6	1.6	286.3	86.7	0.67	0.76
BCL2	15.6	0.8	5.1	0	0.12	0.2
IFNG	3.3	3.4	103.4	45.8	1.8e-24	5.6e-23
KLRD1	12.4	1	7.8	0	7.6e-55	1.1e-52
TBX21	7.1	2.8	39.1	8	1e-48	1e-46
EPCAM	11.1	1.8	16.3	0	0.58	0.68
CD34	14.3	1	7.1	0	1.6e-05	7.1e-05
CD4	14	1.2	8.9	0	3.8e-37	2.3e-35
TNFRSF10B	13.1	1.2	8.9	0	0.67	0.76
PAX5	9	3.1	34.3	3.4	4.1e-22	1.1e-20
TAPBP	15.7	0.7	4.8	0	2e-27	7.3e-26
CXCL1	8.1	3.1	38.6	7.2	1.1e-05	5.1e-05
C2	12.7	1.2	9.8	0	5.5e-11	6e-10
FYN	16.7	0.5	2.9	0	0.0045	0.012
BIRC5	13.5	1.5	11.2	0	0.00032	0.0011
ADA	12.2	0.9	7.7	0	2.9e-35	1.6e-33
CD7	11.9	2	16.9	0	8e-87	1.6e-83
CTCFL	1.3	3	230.7	80.1	0.35	0.47
CTAGE1	0.8	1.7	213.4	79.7	0.34	0.45
NFATC1	11.2	1.3	11.5	0	1.4e-35	7.9e-34
MAGEC1	3.7	4.6	124.4	52.8	0.25	0.35
CCL22	9.2	1.5	16.1	0	8.9e-50	9.5e-48
TP53	14.1	0.8	5.5	0	0.0029	0.0079
PLA2G1B	8.5	2.5	29.7	5.4	0.032	0.066
FEZ1	14.6	1.1	7.3	0	0.0032	0.0086
SEMG1	0.1	0.5	817.9	98.4	0.54	0.65
POU2F2	16	0.9	5.8	0	1.8e-08	1.4e-07
PSMB9	14.1	1.2	8.4	0	6e-53	7.7e-51
TARP	9.3	3	31.8	5.4	1.3e-46	1.2e-44
PNMA1	16.5	0.5	2.7	0	1.5e-06	8e-06
BTK	11.4	1.3	11.3	0	1.7e-42	1.3e-40
ICAM2	13.1	1	7.3	0	4.2e-16	7.7e-15
CD99	12.7	0.9	6.8	0	3.2e-06	1.6e-05
MR1	11.3	1	9.2	0	3.2e-22	9e-21
HLA-G	9.6	2.6	27.5	2	1e-09	9.6e-09
TNFRSF1B	13.6	1.1	8	0	2.9e-37	1.8e-35
OSM	9.7	1.7	17.6	0.4	0.0073	0.018
IL24	4.4	3.9	88.4	36.7	4.4e-52	5.4e-50
ARG2	12.7	0.6	4.7	0	0.0067	0.016
MERTK	12	1	8.7	0	4.6e-10	4.5e-09
MX1	12.9	1.6	12.2	0	1.1e-10	1.1e-09
CD68	15.8	1	6.4	0	3.1e-14	4.9e-13
TNFRSF12A	12.2	1.4	11.2	0	0.11	0.18
HAVCR2	12	0.9	7.8	0	9.2e-19	2e-17
IFNAR2	14.3	0.5	3.4	0	1.9e-19	4.4e-18
ECSIT	15	0.5	3.5	0	3.8e-08	2.7e-07
MAF	13.5	0.9	7	0	5.9e-14	9e-13
CHIT1	7.6	3.5	46.6	8.6	2.7e-07	1.7e-06
CFB	11	1.8	16	0	7e-19	1.6e-17
C1QB	17.1	1.2	6.9	0	1.1e-14	1.7e-13
BST2	14.7	1.1	7.7	0	1.1e-17	2.2e-16
IFNA7	0.2	1	462.5	95.2	0.089	0.15
BATF	10	1.9	18.6	0.8	1.1e-35	6.4e-34
LILRA1	7.5	2.4	32.8	6	2.2e-16	4.1e-15
AKT3	16.3	0.4	2.8	0	0.00014	0.0005
LCK	11.6	2	17.2	0	2.6e-102	7.2e-98
HSD11B1	8.5	2.4	28.2	3.4	2.9e-06	1.5e-05
LCP1	14.8	1.4	9.4	0	1.3e-44	1.1e-42
ATF1	12.7	0.4	3.3	0	0.6	0.7
IGF1R	15.9	0.6	3.6	0	0.44	0.56
MAPKAPK2	13.4	0.8	6.2	0	1.2e-15	2.1e-14
CCR6	9.3	1.6	17.3	0.4	6.2e-37	3.7e-35
CD5	10.3	2.3	22.4	1	1.3e-71	5.3e-69
IRF4	9.1	2.5	27.2	1.4	7e-58	1.2e-55
JAK2	13.1	0.6	4.6	0	7.2e-21	1.8e-19
LTBR	12.9	1	7.6	0	3.6e-08	2.6e-07
SELE	8.6	3.2	36.6	5.8	1.9e-11	2.2e-10
TFE3	14.3	0.4	2.6	0	5.7e-06	2.7e-05
TMEFF2	13.7	1.7	12.2	0	0.14	0.23
MAGEA3	5.6	5.5	98.2	40.4	0.9	0.93
CEACAM8	7.2	1.1	15.3	0	0.08	0.14
CD79B	11.3	1.9	16.9	0.2	2e-53	2.6e-51
TPTE	3.3	4.3	130.6	54.6	0.29	0.41
TNFSF11	5.8	3.4	58.2	17.9	6.8e-35	3.8e-33
KIR3DL3	0.2	1	484.7	94.8	0.00048	0.0016
IL26	1.4	2.4	168.9	71.3	0.062	0.11
IL23A	9.4	1.2	12.3	0.4	1.1e-26	4e-25
CD97	13	1.2	9.1	0	3.8e-46	3.4e-44
ZAP70	12	1.9	16	0	1.9e-95	9e-92
HLA-B	18.2	1.1	6	0	3e-43	2.4e-41
MARCO	6.4	4.1	63.5	20.5	0.091	0.16
PDGFRB	15.9	1	6.5	0	0.015	0.034
ELANE	5.4	3.9	73.6	28.1	1.3e-05	5.7e-05
CD19	8.2	3.6	44.5	8.2	8.7e-50	9.4e-48
MAGEC2	3.1	4.5	145	62.7	1	1
IFIT1	12	1.5	12.6	0	0.00042	0.0014
TNFSF13	11.5	0.9	7.6	0	9.1e-28	3.5e-26
IL12A	7.1	2.4	33.9	6	0.46	0.58
ISG15	14.9	1.3	9	0	5.5e-05	0.00022
C6	5.5	3.7	66.3	22.5	3.8e-16	7e-15
LILRA4	8.4	2.6	30.6	4.4	9.7e-22	2.6e-20
FCGR3A	12.1	1.9	15.8	0.2	0.076	0.14
TRAF2	13.1	0.4	3	0	0.18	0.28
PASD1	0.7	2.2	301.4	85.3	0.2	0.29
TLR3	8.3	1.4	17.4	0	3.3e-07	2e-06
CFP	12	0.9	7.6	0	5.3e-43	4.1e-41
ITGAE	12.5	0.4	3.4	0	0.0065	0.016
IGLL1	8.5	2.8	33.5	5.8	3.1e-17	6.2e-16
MASP2	12	1	8.7	0	5.8e-10	5.6e-09
RUNX1	13.2	1.1	8.5	0	0.16	0.25
IL3	0.2	1	442.9	94.8	0.0049	0.013
MME	8.1	2.5	30.6	3.4	1.7e-08	1.3e-07
CDKN1A	15.9	1	6.5	0	0.14	0.23
SYCP1	0.1	0.8	773.7	98	0.87	0.91
FADD	14.3	0.6	3.9	0	0.92	0.95
ZNF205	13.7	0.4	2.6	0	0.039	0.077
CD8A	12.7	0.9	7	0	4.1e-63	1e-60
RUNX3	11.9	1.5	12.6	0	1.9e-60	3.9e-58
CD38	10.4	1.3	12.9	0	3.4e-51	3.9e-49
APP	18.1	0.6	3.1	0	0.14	0.22
CD1A	4.6	3.7	79	32.7	7.3e-26	2.5e-24
CCL24	9.6	3.4	35.4	7	2.3e-19	5.4e-18
FN1	17.9	1.4	7.5	0	1.7e-06	9.1e-06
RAG1	8.6	1.6	18.1	0.2	8.3e-12	1e-10
NOD1	12.4	0.7	5.8	0	8.8e-17	1.7e-15
NLRC5	13.4	1.3	9.8	0	3.1e-50	3.4e-48
ISG20	13.4	1.3	9.3	0	5e-48	4.9e-46
TREM2	10.9	2.1	19	0.8	0.01	0.024
HRAS	16.6	0.7	4	0	0.27	0.38
IKBKB	14.1	0.6	4.3	0	3e-16	5.5e-15
LILRB2	10.8	1.3	12.1	0	8e-18	1.6e-16
SOCS1	11.1	1.1	10.2	0	8.7e-49	8.9e-47
FUT7	8.9	1.4	16.3	0.4	5.9e-20	1.4e-18
TLR5	9.8	1.2	12.4	0	6e-31	2.8e-29
CXCL6	3.5	4	115.7	50.6	0.0018	0.0051
XCR1	6.7	3.9	57.7	18.9	3.4e-56	5.3e-54
FAS	11.2	0.9	8	0	1.8e-18	3.8e-17
EOMES	7.4	3.1	42.5	9.2	1.2e-60	2.5e-58
MAP2K4	14.6	0.5	3.7	0	0.0039	0.01
LTF	9.2	1.7	18.8	0.2	1.5e-20	3.9e-19
ANP32B	16.4	0.6	3.7	0	9.8e-06	4.5e-05
IL2RB	11.6	1.6	13.8	0	7.2e-72	3e-69
IL25	0.4	1.3	319.5	90	0.12	0.2
PYCARD	12.5	1	8	0	3.6e-40	2.5e-38
MAGEA12	6.3	5.4	85.4	33.3	0.17	0.26
CD37	14.1	1.6	11.2	0	5.5e-69	1.9e-66
LAMP1	15.9	0.4	2.7	0	1.8e-17	3.7e-16
KLRF1	6.7	3.2	47.5	13.3	3.1e-43	2.5e-41
CD59	18	0.5	2.9	0	7e-11	7.6e-10
CXCR1	3.7	3.4	91.7	40.2	0.75	0.82
IL5RA	1.7	2.5	146.5	64.5	0.92	0.94
IL34	12	1.3	10.9	0	9.2e-30	3.9e-28
TBK1	13.2	0.4	2.9	0	0.44	0.55
BMI1	15.3	0.4	2.7	0	0.076	0.14
IL17A	0	0.4	819.7	98.2	0.38	0.49
TXK	8.8	2.2	24.6	1.4	5e-55	7.1e-53
SERPINB2	3.6	3.8	103.8	45.8	0.63	0.73
PPBP	4.6	3.9	84.6	36.5	0.2	0.3
BAX	14.4	0.5	3.2	0	0.93	0.95
IL1RL2	5.8	2.8	48.7	13.9	0.00043	0.0014
STAT4	12	0.7	5.6	0	1.2e-23	3.7e-22
CD28	12.2	1.6	12.9	0	3e-50	3.2e-48
LAMP3	9.5	1.6	17	0	1.8e-65	4.9e-63
TYK2	15.4	0.5	3.3	0	9.6e-07	5.3e-06
CCR9	3.6	3.4	94.5	40.8	5e-60	1e-57
SSX4	0.7	2	303.5	87.1	0.0003	0.001
LILRB3	9.9	1	10.2	0	3.5e-09	2.9e-08
CXCL10	10.7	2.7	25.4	1.8	5.6e-22	1.5e-20
RRAD	10.7	1.2	10.9	0	1.7e-09	1.5e-08
CCR1	11.1	1.4	12.8	0.4	3.5e-09	3e-08
ITGA6	14.1	1.1	7.8	0	3.5e-05	0.00014
MEFV	7.8	1.3	16.2	0	3.9e-11	4.3e-10
CRP	1.1	3	282	84.7	0.18	0.28
MSR1	12.1	1.5	12.7	0	0.4	0.51
ULBP2	10.9	1.7	16	0.6	0.0064	0.016
ITGB3	11.3	1.2	10.4	0	0.015	0.034
RIPK2	11.8	0.5	4.3	0	0.25	0.36
GZMM	10.9	1.6	15	0	4.5e-85	6e-82
RELA	14.9	0.4	2.4	0	0.00011	0.0004
S100A8	10.9	2.3	21.6	1.2	0.25	0.35
CSF1R	13.5	1.2	9	0	5.2e-21	1.3e-19
CHUK	13.7	0.4	2.8	0	0.0071	0.017
CCL13	6.6	3.7	55.7	18.7	1e-13	1.5e-12
CCL1	2.7	3.8	140.5	62.4	0.002	0.0056
F12	12.4	1.3	10.1	0	0.035	0.07
LY86	12.3	1.2	9.7	0	4e-25	1.3e-23
MYD88	13.7	0.5	3.7	0	1.3e-12	1.7e-11
LYN	12.6	1	8.3	0	1.8e-17	3.6e-16
CXCL3	7.7	3.2	41.2	9.6	0.00061	0.0019
EWSR1	17.3	0.3	1.8	0	0.13	0.21
CD207	7.8	3	38	7.4	4.3e-15	7.3e-14
CSF1	13.2	1	7.7	0	1.7e-27	6.6e-26
NFKB2	13	1.2	9	0	3.5e-47	3.3e-45
SMAD2	15.9	0.4	2.2	0	0.37	0.48
IL11RA	14.7	0.7	4.9	0	6.3e-05	0.00025
GNLY	11	1.5	13.9	0	2.7e-43	2.1e-41
CSF3	3.8	3.5	89.9	37.6	0.16	0.25
F2RL1	9.6	1.7	17.7	0.4	0.00071	0.0022
CEACAM6	1.3	2.6	203.1	77.7	0.5	0.61
CCL27	15	0.5	3.4	0	0.11	0.19
ENTPD1	14.5	0.4	2.9	0	0.0073	0.018
CTAG1B	6.5	4.3	65.6	19.5	0.00025	0.00085
IFITM1	16	1.3	8	0	2.3e-30	1e-28
CXCL9	10.5	3.1	29.1	3	8.6e-33	4.3e-31
BCL2L1	14.7	0.3	2.2	0	0.98	0.98
RPS6	20.6	0.8	3.6	0	0.013	0.029
IDO1	10.5	1.5	14.6	0	3.2e-74	1.6e-71
FCGR1A	9.6	1.7	17.6	0	0.66	0.75
TNFSF8	9.2	1.7	18.7	0.8	5.1e-46	4.6e-44
IL1RAPL2	3.8	3.4	90.4	38.2	0.013	0.03
SH2D1B	5.9	3	50.4	14.5	3.2e-35	1.8e-33
IFIT2	11.8	1.1	9.7	0	7.1e-11	7.7e-10
ICAM1	12.3	1.4	11.1	0	3.6e-25	1.2e-23
ITCH	14.2	0.3	2.1	0	0.036	0.072
CXCL2	11.3	2.4	21	1.6	2.1e-09	1.9e-08
CXCL5	3	3.5	116.7	50.2	0.0004	0.0013
CXCR6	8	2.4	29.6	3.8	3e-37	1.8e-35
NLRP3	10.1	1.4	13.9	0	1.5e-17	3e-16
NCF4	11.9	1.1	9.2	0	4.3e-39	2.8e-37
A2M	16.9	1.1	6.5	0	3e-08	2.2e-07
ROPN1	7.8	2.5	31.8	5.6	0.53	0.64
CD8B	12.7	1.2	9.1	0	3.3e-66	9.6e-64
C1QBP	16.2	0.5	2.8	0	9.3e-05	0.00035
IL12RB2	7.4	1.7	23.5	2	6.3e-14	9.7e-13
NRP1	16.3	1	6.1	0	0.00037	0.0012
CAMP	4.7	4	86.3	37.1	0.27	0.38
TGFB2	11.2	1.2	11	0	0.38	0.5
IL18RAP	7.3	2.8	38.6	8.6	7.5e-44	6e-42
MS4A1	9.9	3.5	35.7	4.2	1.2e-50	1.3e-48
IFNA1	0.1	0.5	989.5	98.8	0.26	0.37
PIK3CG	10.2	1.4	14.1	0	6.8e-43	5.3e-41
CD80	9.1	1.6	18.1	1	5.9e-14	9e-13
IFI27	15.9	1.2	7.9	0	0.0011	0.0031
SH2B2	13.7	0.5	3.8	0	0.93	0.95
CTSS	14	1.2	8.7	0	1.5e-26	5.3e-25
IL27	2.4	3.1	131.5	57.8	0.00045	0.0014
IFNA17	0.2	0.8	503	95.8	0.095	0.16
PDCD1	8	2.4	30.3	4.4	7.6e-34	4e-32
PSMD7	14.4	0.4	2.4	0	0.0018	0.005
IL18R1	8.6	2.4	28.2	3.8	1.6e-40	1.1e-38
BLNK	10	1.8	17.7	0.4	3.3e-37	2e-35
CCR5	9.4	2.4	25.1	3	5.1e-33	2.6e-31
S100A12	6.4	4.3	66.8	26.1	0.73	0.81
ADORA2A	13.3	0.8	5.9	0	0.39	0.5
IL12B	3.2	3.2	100.9	46	7.1e-54	9.6e-52
GATA3	16.9	0.6	3.3	0	0.41	0.52
IL10RA	13.1	1.2	9.1	0	2.5e-53	3.2e-51
GZMA	10.2	2.4	24	2	6.6e-48	6.4e-46
MAPK3	15.8	0.4	2.7	0	0.0074	0.018
VEGFA	15.5	1	6.6	0	0.0025	0.0068
HLA-DPB1	16.6	1.2	7.5	0	3.6e-56	5.5e-54
CD48	12.7	1.6	13	0	6.7e-62	1.5e-59
MIF	18.8	0.6	3.4	0	6.5e-10	6.1e-09
PRM1	0.2	1.1	523.2	96.2	0.27	0.38
SYT17	14	1.1	7.5	0	0.0001	0.00038
PDCD1LG2	9.5	1.7	18	1.2	3.7e-21	9.6e-20
CKLF	14.7	0.4	2.4	0	0.51	0.62
LRP1	17.1	0.7	3.9	0	8.4e-08	5.6e-07
CD274	9.7	1.3	13.8	0	1.7e-29	7.3e-28
CCR2	8.8	2.7	30.8	4.2	2.3e-38	1.4e-36
ITGA2	11.6	0.9	7.9	0	0.36	0.48
PDGFC	11.1	1.2	11	0	1.5e-09	1.3e-08
FLT3	7.2	3.3	46.6	12.2	7.5e-60	1.5e-57
C8A	0.5	2.2	476.3	93.6	0.77	0.84
IRF5	11.1	1	8.9	0	5.2e-28	2e-26
ILF3	17.8	0.4	2.2	0	7.1e-08	4.8e-07
TRAF6	13.7	0.4	2.8	0	0.019	0.041
CCL4	13.3	1.3	10	0	7.2e-14	1.1e-12
CCL3L1	10	2.3	23.4	2.4	0.00056	0.0018
HLA-DMA	14.6	1.1	7.8	0	2.4e-42	1.8e-40
LILRA5	9.3	1.3	13.7	0	5.1e-05	0.0002
LAG3	12	0.8	6.9	0	0.0067	0.016
ST6GAL1	14.3	1	7.3	0	3.7e-07	2.2e-06
HAMP	6.4	1.9	29.8	2.4	0.21	0.31
FLT3LG	12.1	1.1	9.2	0	2.1e-73	9.9e-71
CD47	16	0.6	3.6	0	1.1e-05	4.9e-05
SELPLG	12.4	1.3	10.8	0	1.6e-63	4.1e-61
TICAM1	11	1.1	10.2	0	0.00031	0.001
CCND3	14	0.6	4.6	0	4.8e-26	1.7e-24
SSX1	1.4	3.5	255.2	83.5	0.65	0.74
CCL21	14.4	3.5	24.1	1.2	1.6e-55	2.4e-53
HLA-DPA1	15.1	1.3	8.9	0	7.3e-47	6.8e-45
TNFSF13B	12.5	1.2	9.7	0	1.7e-30	7.7e-29
DPP4	10	1.6	15.8	0	8.8e-40	6e-38
COLEC12	11.1	1.3	11.8	0	0.039	0.076
ATG12	15	0.4	2.4	0	0.095	0.16
CD2	11.8	2	17.2	0.2	7e-84	7.5e-81
EGR1	15.9	1.6	10.1	0	2.7e-06	1.3e-05
PLAUR	12.5	1.2	9.7	0	0.54	0.65
ITGB2	14.4	1.3	9.2	0	9.9e-35	5.4e-33
ANXA1	15.3	1.1	7.5	0	1.3e-09	1.2e-08
POU2AF1	8.5	2.9	33.5	2.4	4.6e-48	4.6e-46
SELL	12.2	2.1	16.9	0	8.4e-86	1.4e-82
LAIR2	6.5	3.4	52.6	16.9	6.3e-29	2.6e-27
CTSW	11.2	1.8	15.9	0.2	2.5e-73	1.2e-70
C9	0.5	2.3	455	93.2	0.81	0.86
IRGM	4.2	3.3	78.9	32.3	0.22	0.32
CD74	17.9	1.3	7.4	0	4.8e-52	5.8e-50
MAGEA4	3.4	5.2	153	62.9	0.76	0.83
CD3E	12.3	2.3	18.3	0.2	2.8e-89	7.7e-86
DNAJC14	14.6	0.3	2.3	0	0.16	0.26
FCF1	14	0.3	2.4	0	0.32	0.43
DHX16	14.4	0.3	2.1	0	7.2e-05	0.00028
ABCF1	15.3	0.3	2	0	0.022	0.048
EDC3	15.1	0.3	2.1	0	0.0026	0.007
ZNF143	12.5	0.3	2.6	0	0.69	0.78
HDAC3	15.1	0.3	1.8	0	0.054	0.1
CNOT10	13.4	0.4	3.3	0	2.7e-05	0.00011
SAP130	14.4	0.3	2.2	0	0.34	0.45
AGK	13.3	0.3	2.3	0	0.83	0.88
POLR2A	16.9	0.6	3.6	0	0.00045	0.0014
AMMECR1L	14.4	0.3	1.9	0	0.0068	0.017
SF3A3	15	0.3	2.1	0	0.0038	0.01
COG7	13.5	0.4	3	0	0.71	0.79
TMUB2	14.8	0.5	3.2	0	3e-10	3e-09
ZC3H14	14.1	0.4	2.8	0	2.7e-05	0.00011
DDX50	14.1	0.4	2.9	0	5.4e-07	3.1e-06
G6PD	14.1	0.5	3.4	0	0.22	0.33
MRPS5	15.2	0.3	2.1	0	0.0093	0.022
ALAS1	14	0.5	3.9	0	0.098	0.17
PPIA	17.8	0.4	2.4	0	1.4e-05	6.1e-05
SDHA	15.4	0.3	2	0	0.55	0.66
TBP	14.3	0.3	2.2	0	0.32	0.43
ZNF346	13.7	0.3	2.3	0	0.2	0.3
MTMR14	14.2	0.4	2.5	0	2.1e-07	1.3e-06
ERCC3	15.3	0.3	1.9	0	0.0067	0.016
EIF2B4	15.1	0.3	2.3	0	0.4	0.51
CC2D1B	14.2	0.6	4.2	0	2.4e-13	3.5e-12
GUSB	14.4	0.4	2.9	0	0.06	0.11
TLK2	15.1	0.4	2.7	0	1	1
TUBB	18.3	0.5	2.6	0	0.64	0.74
TRIM39	12.9	0.4	2.8	0	2.1e-09	1.8e-08
NUBP1	13.7	0.4	2.6	0	0.068	0.12
USP39	14.7	0.3	2.1	0	1e-06	5.7e-06
PRPF38A	14.4	0.4	2.5	0	0.0072	0.018
GPATCH3	13	0.5	3.8	0	2.5e-12	3.3e-11
NOL7	14.1	0.3	2.2	0	0.00028	0.00096
CNOT4	14.1	0.4	2.8	0	0.095	0.16
HPRT1	14.7	0.4	3	0	6.1e-07	3.5e-06
ZKSCAN5	13.7	0.4	2.7	0	0.36	0.47

## Sheet: Nanostring_NB
Differently expressed immune genes Nanostring-NB
Gene	Code.Class	Mean	SD	CV	Missing	P_CD3E_bin	Q_CD3E_bin
C4BPA	Endogenous	0.3	1.1	334.3	88.9	0.081	0.2
C7	Endogenous	7.7	3.4	44.2	8.3	0.034	0.13
CASP10	Endogenous	2.9	2.6	91.4	33.3	0.017	0.086
PBK	Endogenous	6.2	4	63.5	22.2	0.024	0.1
CCL25	Endogenous	0.7	1.4	201.6	75	0.38	0.53
CD1D	Endogenous	2.3	2	88.9	36.1	0.0013	0.014
TFRC	Endogenous	9.3	0.7	7.1	0	0.82	0.88
FPR2	Endogenous	2	1.9	96.4	36.1	0.14	0.29
CD24	Endogenous	11.1	1.3	12.1	0	0.069	0.19
TNFRSF14	Endogenous	7.4	1.2	16.5	0	0.023	0.1
DDX43	Endogenous	2.5	2.7	106.3	44.4	0.047	0.15
IL13RA2	Endogenous	3.7	2.9	76.8	27.8	0.54	0.67
IL7R	Endogenous	5.9	2.3	39.3	5.6	5.6e-05	0.0015
IL1A	Endogenous	0.9	1.9	211.8	77.8	0.16	0.32
IL5	Endogenous	0.5	1.5	281.7	86.1	0.038	0.14
GAGE1	Endogenous	2.5	3.1	123.8	55.6	0.67	0.77
IKBKE	Endogenous	4.6	2.4	51.5	16.7	0.036	0.14
ETS1	Endogenous	9.2	1.2	13.3	0	0.0037	0.03
INPP5D	Endogenous	7.2	1.4	19.9	0	0.026	0.11
CD53	Endogenous	8.6	1.3	15.4	0	0.0072	0.048
CD9	Endogenous	10.9	1.2	10.8	0	0.3	0.46
TICAM2	Endogenous	5.7	1.9	33.4	5.6	0.62	0.74
FCER1A	Endogenous	3.1	3	98.7	33.3	0.099	0.23
PIN1	Endogenous	8.6	0.6	6.8	0	0.5	0.64
C4B	Endogenous	6	3.1	51.9	11.1	0.11	0.24
TNFRSF18	Endogenous	1.9	2.4	126.3	52.8	0.13	0.27
KIR3DL1	Endogenous	0.3	0.8	311.5	86.1	0.061	0.18
ITGB1	Endogenous	11.9	0.9	7.7	0	0.96	0.97
CTSG	Endogenous	1.2	1.9	156	66.7	0.18	0.34
IL17F	Endogenous	0.8	1.8	213.2	77.8	0.47	0.61
LTB	Endogenous	5.9	1.6	28.1	0	0.0012	0.013
SPP1	Endogenous	10.3	2.7	26.4	0	0.79	0.86
LGALS3	Endogenous	9.8	1.7	17.4	0	0.31	0.47
GZMB	Endogenous	4.8	2.9	60	13.9	0.0044	0.034
CCL28	Endogenous	0	0.1	600	97.2	0.33	0.49
CARD11	Endogenous	4.6	2.5	54.7	13.9	0.0016	0.017
ATM	Endogenous	1	1.6	160.1	63.9	0.22	0.37
ELK1	Endogenous	6	0.6	10.6	0	0.065	0.18
RORA	Endogenous	7.6	0.9	12.3	0	0.32	0.48
IRAK4	Endogenous	6.5	1	15.3	0	0.17	0.33
CXCL16	Endogenous	7.1	1.9	26.7	0	0.5	0.64
SPN	Endogenous	2.4	2.3	95	41.7	0.0049	0.036
CXCR4	Endogenous	10.3	1.2	11.9	0	0.42	0.56
PRF1	Endogenous	4.6	2.1	44.9	8.3	0.01	0.062
JAK1	Endogenous	8.9	0.6	6.3	0	0.19	0.35
CCL26	Endogenous	1.7	2.5	141.5	61.1	0.73	0.82
DDX58	Endogenous	6.2	2.2	36	2.8	0.038	0.14
CSF2	Endogenous	0.5	2.2	476.3	94.4	0.52	0.65
CCL15	Endogenous	0.9	1.9	203.2	75	0.5	0.64
VCAM1	Endogenous	8.4	1.4	16.5	0	0.27	0.43
C1QA	Endogenous	8.2	1.5	18.5	0	0.11	0.25
ATG10	Endogenous	7	0.8	11.4	0	0.81	0.87
TNFSF10	Endogenous	7.5	2.1	28.6	2.8	0.01	0.062
TLR6	Endogenous	4.9	2.3	47	11.1	0.046	0.15
CLEC5A	Endogenous	2.1	2.9	138.8	55.6	0.98	0.99
S100B	Endogenous	8.4	3.2	37.6	0	0.099	0.23
TLR10	Endogenous	4.4	2	44.8	2.8	2.1e-05	0.00067
OAS3	Endogenous	6.3	2.5	39.9	5.6	0.088	0.22
F13A1	Endogenous	7.4	3.6	48.2	5.6	0.16	0.31
IL17B	Endogenous	0.4	1.4	369.3	86.1	0.75	0.83
CD22	Endogenous	3.6	2.9	80.5	25	0.0032	0.027
CD209	Endogenous	4.3	2.7	62.1	22.2	0.056	0.17
SMPD3	Endogenous	4.8	2.6	54.7	16.7	0.27	0.42
TIRAP	Endogenous	4.6	1.6	34.5	5.6	0.064	0.18
CCL16	Endogenous	1.3	2.2	174.4	72.2	0.082	0.2
CD83	Endogenous	7.4	1.2	16.7	0	0.36	0.52
STAT5B	Endogenous	8.9	0.5	5.8	0	0.2	0.36
KLRG1	Endogenous	1.5	2.1	136.1	58.3	0.00085	0.011
MAP2K2	Endogenous	9.9	0.4	4.1	0	0.29	0.45
CXCR2	Endogenous	1.3	1.9	144.1	58.3	0.27	0.43
ITGA2B	Endogenous	3.5	2.6	75.9	33.3	0.15	0.29
CD1E	Endogenous	0.8	1.6	199.2	75	0.044	0.15
IL1B	Endogenous	2.3	2.5	108.5	41.7	0.00091	0.011
MAGEA1	Endogenous	1.4	2.2	165.9	66.7	0.047	0.15
DUSP4	Endogenous	6.3	2.5	39.4	5.6	0.74	0.82
IL1RAP	Endogenous	5.3	2.3	44.2	8.3	0.08	0.2
GPI	Endogenous	9.8	0.6	5.8	0	0.89	0.93
JAM3	Endogenous	8.7	0.9	10.4	0	0.54	0.67
EBI3	Endogenous	1.1	2	180.4	69.4	0.043	0.15
MFGE8	Endogenous	8.2	1.7	20.4	0	0.47	0.61
CDH1	Endogenous	3	3.3	108.2	47.2	0.0016	0.017
CXCL14	Endogenous	4.1	3.6	88.5	33.3	0.2	0.36
FOXP3	Endogenous	1.6	1.8	111.2	44.4	0.56	0.69
STAT3	Endogenous	11.1	0.8	7.2	0	0.4	0.55
RELB	Endogenous	5.6	1.5	27.5	0	0.063	0.18
MAP3K5	Endogenous	8.3	1.4	17.1	0	0.92	0.95
CXCR5	Endogenous	0.9	1.8	206.7	75	0.016	0.083
BID	Endogenous	0.9	1.5	164	66.7	0.31	0.47
EP300	Endogenous	9.3	0.5	5.7	0	0.26	0.42
MEF2C	Endogenous	8.5	1.6	18.4	0	0.065	0.18
IFI35	Endogenous	5.3	2.7	50	8.3	0.062	0.18
CD36	Endogenous	7.3	2.1	28.9	2.8	0.85	0.9
PSEN2	Endogenous	6.5	1.1	16.6	0	0.7	0.79
CXCR3	Endogenous	2	2.2	110.5	47.2	2e-06	0.00017
TLR1	Endogenous	7.2	1.6	22.1	0	0.043	0.15
MRC1	Endogenous	6.6	3.2	48.3	13.9	0.57	0.7
IKBKG	Endogenous	6.6	1.3	19.4	2.8	0.14	0.29
IL1R2	Endogenous	1.3	2.2	161.5	63.9	0.5	0.64
CR1	Endogenous	6.8	1.5	22.4	0	0.087	0.21
CFD	Endogenous	4.9	2.7	54	8.3	0.41	0.56
PTPRC	Endogenous	8.2	1.5	17.9	0	0.049	0.16
APOE	Endogenous	11.4	1.1	9.9	0	0.37	0.53
LY9	Endogenous	4.2	2.5	60.3	16.7	8e-06	0.00039
ITGA1	Endogenous	9.6	1.2	12.3	0	0.94	0.96
HLA-DMB	Endogenous	8.9	1.3	14.8	0	0.038	0.14
FCER1G	Endogenous	7.6	1.7	22	0	0.17	0.33
IFNA2	Endogenous	0.5	1.4	257.9	80.6	0.12	0.26
CD40	Endogenous	6.6	1.2	18.7	0	0.0032	0.027
CASP1	Endogenous	7.7	1.3	16.9	0	0.038	0.14
SIGLEC1	Endogenous	5.6	2.7	49	8.3	0.25	0.4
ITGAX	Endogenous	6.9	1.4	20.7	0	0.065	0.18
CCL19	Endogenous	7.5	3.3	43.3	5.6	0.00067	0.0087
PTGS2	Endogenous	1.2	1.9	149.8	63.9	0.1	0.24
CD27	Endogenous	3.4	2.7	77.8	33.3	8.8e-07	8.5e-05
PSMB10	Endogenous	6.5	1.1	16.9	0	0.0038	0.03
PSMB8	Endogenous	9.2	1.4	15.8	0	0.022	0.098
TNFSF15	Endogenous	3.2	2.1	66.5	22.2	0.022	0.098
HLA-A	Endogenous	11.2	1.3	11.6	0	0.044	0.15
CCR4	Endogenous	0.4	1.3	338.2	86.1	0.29	0.45
HMGB1	Endogenous	11.6	0.5	4.2	0	0.27	0.43
THBS1	Endogenous	7.7	2.5	32.8	2.8	0.34	0.49
FOS	Endogenous	9.3	2.8	30	0	0.39	0.54
SPA17	Endogenous	6.6	1	14.5	0	0.22	0.38
SLAMF7	Endogenous	3.6	2.4	66.8	22.2	0.075	0.2
LILRB1	Endogenous	6.2	1.9	30.8	2.8	0.36	0.52
IL21	Endogenous	0.8	1.7	217.7	80.6	0.016	0.083
HLA-C	Endogenous	8.8	1.4	16.2	0	0.058	0.18
TOLLIP	Endogenous	8.6	0.6	7.3	0	0.87	0.91
TAP2	Endogenous	6.4	1.6	24.9	0	0.017	0.086
IL6	Endogenous	1.4	2.5	171.5	72.2	0.039	0.14
IL21R	Endogenous	1.7	2.2	130.1	58.3	0.001	0.012
CD84	Endogenous	7.7	1.4	17.7	0	0.073	0.2
KLRC2	Endogenous	3.3	2.6	78.6	22.2	0.00017	0.0032
TNFRSF11A	Endogenous	3.1	2.8	90.5	36.1	0.02	0.093
CD3G	Endogenous	2.3	2.5	105.2	47.2	9e-06	0.00041
VEGFC	Endogenous	5.3	1.9	36.4	5.6	0.11	0.25
IL2RG	Endogenous	7	1.2	16.5	0	3.5e-05	0.001
IFNGR1	Endogenous	9.9	0.7	7.5	0	0.19	0.35
LRRN3	Endogenous	10.7	1.6	15.3	0	0.67	0.77
TLR4	Endogenous	7.7	1.5	19	0	0.091	0.22
LY96	Endogenous	8.2	1.6	20	0	0.28	0.44
C3	Endogenous	7.5	3.4	45.5	5.6	0.065	0.18
PRG2	Endogenous	2.9	2.9	100.8	44.4	0.93	0.96
AXL	Endogenous	7.6	1.9	24.6	0	0.36	0.52
USP9Y	Endogenous	1.6	2.4	146	63.9	0.18	0.33
ITGB4	Endogenous	5.3	3.7	69.1	19.4	0.0065	0.044
IL1R1	Endogenous	5.6	2.3	41.5	5.6	0.062	0.18
CD96	Endogenous	3.2	2.7	84.5	25	1.4e-08	1.1e-05
NOS2A	Endogenous	0.6	1.3	208.5	77.8	0.4	0.55
CCL23	Endogenous	0.9	1.7	194.8	77.8	0.39	0.54
CCL2	Endogenous	9	1.6	17.6	0	0.019	0.091
GZMK	Endogenous	4.8	2.9	59.6	19.4	0.00045	0.0069
CD46	Endogenous	11	0.6	5.6	0	0.8	0.87
IGF2R	Endogenous	7.7	1	12.4	0	0.6	0.72
CYBB	Endogenous	8.7	1.6	18	0	0.096	0.23
PRKCD	Endogenous	7.2	1.7	23	2.8	0.064	0.18
IL15RA	Endogenous	4.8	2.1	44.7	11.1	0.031	0.13
CCR3	Endogenous	0.7	1.5	211.4	77.8	0.24	0.4
IL8	Endogenous	5.5	3.1	57.1	13.9	0.84	0.89
AIRE	Endogenous	0.8	1.7	217.5	80.6	0.14	0.28
SLAMF6	Endogenous	3.3	2.4	73.9	25	4.1e-07	6e-05
PRAME	Endogenous	6.7	3.2	47.3	13.9	0.73	0.81
TNFRSF13C	Endogenous	3.9	2.5	64	22.2	0.74	0.82
MAP3K7	Endogenous	9.6	0.3	2.8	0	0.92	0.95
TNFSF12	Endogenous	7.9	1.5	18.9	0	0.23	0.39
IRF2	Endogenous	8.1	0.8	9.5	0	0.064	0.18
TPSAB1	Endogenous	5	3.3	66.6	19.4	0.11	0.25
IFI16	Endogenous	8.8	1.9	21.6	0	0.052	0.16
STAT1	Endogenous	9.3	1.5	15.7	0	0.32	0.47
CD81	Endogenous	12.6	0.8	6.7	0	0.41	0.56
HLA-DOB	Endogenous	5.2	1.9	36.5	2.8	1.4e-05	0.00056
NOD2	Endogenous	2.9	2.6	87.6	33.3	0.0041	0.031
TNFAIP3	Endogenous	7.3	1.7	23.2	2.8	0.022	0.099
RORC	Endogenous	1.1	1.9	170.8	63.9	0.12	0.26
SYK	Endogenous	7.4	1.5	20.5	0	0.052	0.16
ICOSLG	Endogenous	3.2	2.6	80.6	27.8	0.0061	0.043
CD14	Endogenous	8.3	1.8	21.5	0	0.23	0.39
HCK	Endogenous	6.6	2	31.1	5.6	0.024	0.1
CCR7	Endogenous	2.3	2.8	122.8	52.8	0.00047	0.0069
PIK3CD	Endogenous	7.4	0.8	10.7	0	0.00063	0.0084
CEBPB	Endogenous	7.9	1.8	22.8	0	0.36	0.52
CSF3R	Endogenous	5.8	2.4	41	5.6	0.32	0.47
TAP1	Endogenous	5.6	1.9	33.1	0	0.033	0.13
CASP8	Endogenous	6.5	1.6	24.9	0	0.0046	0.034
CMKLR1	Endogenous	7.9	1.1	13.8	0	0.36	0.52
IL17RB	Endogenous	0.5	1.4	307.3	88.9	0.27	0.42
TNFRSF1A	Endogenous	7.3	1.7	22.8	0	0.097	0.23
HLA-DRA	Endogenous	12.5	1.4	11.5	0	0.013	0.075
IL16	Endogenous	7.3	1.6	21.2	0	5.1e-05	0.0014
MAGEB2	Endogenous	1.1	2.1	194.1	72.2	0.53	0.67
IL6ST	Endogenous	10.8	1.2	10.7	0	0.15	0.29
GTF3C1	Endogenous	9	0.6	6.5	0	0.41	0.56
CD164	Endogenous	10.6	1	9.1	0	0.81	0.87
ICAM3	Endogenous	7	1.2	16.6	0	0.00061	0.0084
AICDA	Endogenous	0.1	0.5	419.8	94.4	0.16	0.32
SH2D1A	Endogenous	3.4	2.7	80.1	30.6	4.6e-07	6e-05
CARD9	Endogenous	2.5	2.2	87.2	36.1	0.031	0.13
CMA1	Endogenous	0.8	1.8	236	83.3	0.12	0.26
SLAMF1	Endogenous	1.5	2.2	143.8	61.1	0.00064	0.0084
IL2	Endogenous	0.5	1.3	279.9	80.6	0.15	0.3
TNFRSF13B	Endogenous	0.2	1	439	91.7	0.18	0.34
ITK	Endogenous	5.3	2.1	39.1	5.6	2.3e-06	0.00017
PPARG	Endogenous	3.1	2.5	79.6	27.8	0.44	0.59
SERPING1	Endogenous	9.2	2.1	23.3	0	0.065	0.18
CD58	Endogenous	8.2	1.4	17.7	0	0.069	0.19
YTHDF2	Endogenous	9.3	0.4	4.2	0	0.12	0.26
C1S	Endogenous	9.1	2.2	24.6	0	0.024	0.11
NFKB1	Endogenous	6	1.6	26.6	2.8	0.078	0.2
MST1R	Endogenous	3.1	2.2	68.6	22.2	0.68	0.77
CLU	Endogenous	2.4	2.3	96.5	41.7	0.0011	0.012
TFEB	Endogenous	6.5	0.8	12.6	0	0.56	0.69
CASP3	Endogenous	8.8	0.9	9.8	0	0.2	0.36
IL7	Endogenous	6.9	3.9	56.3	16.7	0.63	0.74
BCL6	Endogenous	5.5	2.7	49.5	13.9	0.11	0.24
TNFRSF10C	Endogenous	3.5	2.1	58.6	19.4	0.41	0.56
CD6	Endogenous	1.3	1.9	153	66.7	0.00099	0.012
KLRK1	Endogenous	5.7	2.1	37.7	5.6	3.9e-06	0.00022
IRAK2	Endogenous	3.9	2.4	60.9	22.2	0.11	0.25
IL9	Endogenous	0	0.1	438.1	94.4	0.18	0.34
TLR7	Endogenous	3.9	2.5	65.1	13.9	0.0051	0.037
CDK1	Endogenous	8.5	2	23.6	0	0.052	0.16
CD160	Endogenous	1	1.9	183.3	72.2	0.0021	0.02
IRF1	Endogenous	6.1	1.6	25.6	0	0.013	0.073
IL11	Endogenous	2.7	2.8	103.7	44.4	0.0019	0.019
NFKBIA	Endogenous	10.2	0.8	7.8	0	0.059	0.18
CLEC4C	Endogenous	0.7	1.4	201.3	75	0.099	0.23
IL22	Endogenous	0.7	1.6	232	80.6	0.21	0.37
ATG16L1	Endogenous	7.6	0.6	8	0	0.64	0.75
TNFRSF9	Endogenous	3.2	2.6	82.9	33.3	0.038	0.14
XCL2	Endogenous	5.5	2	36.6	5.6	0.036	0.13
NEFL	Endogenous	10	2.3	23.4	2.8	0.25	0.4
PSEN1	Endogenous	8.4	0.6	7.6	0	0.57	0.7
CD163	Endogenous	7.5	2	27.4	0	0.14	0.28
DEFB1	Endogenous	0.6	1.6	267.5	83.3	0.37	0.53
HLA-DQB1	Endogenous	4.5	3.6	79.8	36.1	0.45	0.6
KIR_Activating_Subgroup_2	Endogenous	0.9	1.9	208.7	77.8	0.39	0.54
IL32	Endogenous	8.6	0.9	10.9	0	0.0041	0.031
C5	Endogenous	4.9	1.4	29	5.6	0.23	0.39
KIR_Inhibiting_Subgroup_1	Endogenous	0.2	0.8	323.4	88.9	0.071	0.19
CD44	Endogenous	10.8	1.3	11.7	0	0.23	0.38
IRF8	Endogenous	7.4	1.1	15.4	0	0.00017	0.0032
SIGIRR	Endogenous	3.8	2.3	62.3	19.4	0.00016	0.0032
IL3RA	Endogenous	3.6	2	55.3	13.9	0.014	0.079
IRF7	Endogenous	5.8	1.7	28.6	0	0.028	0.12
NT5E	Endogenous	7.2	1.8	24.8	0	0.13	0.28
IL13RA1	Endogenous	8.6	1.5	16.9	0	0.37	0.53
CSF2RB	Endogenous	6.6	1.2	18.9	0	0.088	0.22
CYLD	Endogenous	9.1	0.7	7.1	0	0.034	0.13
TNFRSF11B	Endogenous	1.9	2.1	112.4	47.2	0.014	0.079
MPPED1	Endogenous	3.1	2.5	79.4	30.6	0.99	0.99
MICA	Endogenous	3	2.5	84.8	30.6	0.0024	0.022
TAL1	Endogenous	2.9	2.3	79.9	27.8	0.13	0.27
SBNO2	Endogenous	5.4	2.1	39.2	5.6	0.43	0.58
ICOS	Endogenous	1.8	2.3	131.2	55.6	0.00012	0.0025
TLR9	Endogenous	1.6	1.9	121.7	55.6	0.22	0.38
CEACAM1	Endogenous	2.2	2.5	113.7	50	0.015	0.08
TNF	Endogenous	4.8	1.7	36.2	8.3	0.69	0.78
TTK	Endogenous	6.7	2.9	43	2.8	0.045	0.15
IL1RN	Endogenous	1.2	2.1	173.5	72.2	0.89	0.93
MBL2	Endogenous	0.1	0.5	403.9	91.7	0.15	0.3
TLR8	Endogenous	4.6	1.7	36.4	2.8	0.017	0.086
KIR3DL2	Endogenous	0.7	1.5	232.2	83.3	0.33	0.49
REPS1	Endogenous	9.5	0.9	9.1	0	0.16	0.31
CD180	Endogenous	4.7	2.3	49.6	13.9	0.086	0.21
PMCH	Endogenous	0.8	1.7	214.6	77.8	0.17	0.32
CCL11	Endogenous	3.3	2.7	79.5	25	0.012	0.07
CLEC4A	Endogenous	7.1	0.9	12.6	0	0.2	0.36
CD63	Endogenous	12.6	1	7.7	0	0.46	0.6
TNFRSF4	Endogenous	3.2	2.2	70.5	25	0.74	0.82
CTLA4	Endogenous	3.2	2.5	78.1	27.8	0.0014	0.015
C3AR1	Endogenous	6	2	33.5	2.8	0.059	0.18
TLR2	Endogenous	6.4	1.7	26.1	0	0.23	0.39
LTK	Endogenous	1.8	2.3	124.2	55.6	0.08	0.2
LTA	Endogenous	1.7	2.1	126	55.6	0.081	0.2
PECAM1	Endogenous	9.5	1.2	12.8	0	0.095	0.23
CD244	Endogenous	1.3	2	152.3	66.7	0.02	0.094
STAT2	Endogenous	9.5	1	10.2	0	0.25	0.4
IL4R	Endogenous	6.4	1.8	27.4	2.8	0.051	0.16
C1R	Endogenous	9.1	2.5	27.3	0	0.048	0.15
GZMH	Endogenous	2.2	2.3	104.2	47.2	0.0029	0.026
ATG7	Endogenous	8.2	0.7	9.1	0	0.16	0.31
KLRC1	Endogenous	3.2	2.3	71.9	27.8	0.011	0.067
CD3EAP	Endogenous	3.8	1.2	31.3	2.8	0.81	0.87
ITGA4	Endogenous	7	1.3	18.8	0	0.0065	0.044
MAP2K1	Endogenous	8.4	0.7	8.5	0	0.24	0.4
COL3A1	Endogenous	12.3	1.8	14.3	0	0.9	0.94
CCL20	Endogenous	1.2	2	162.4	66.7	0.68	0.78
CR2	Endogenous	1.9	2.4	127.5	44.4	0.052	0.16
IL15	Endogenous	5	1.8	35	2.8	0.076	0.2
CD33	Endogenous	2.6	2.5	96	38.9	0.098	0.23
PLAU	Endogenous	7.3	1.6	22.4	0	0.59	0.71
TNFRSF8	Endogenous	2.1	2.4	111.8	41.7	0.019	0.091
CX3CL1	Endogenous	6.4	1.8	27.4	2.8	0.4	0.55
SPACA3	Endogenous	0.5	1.4	287.9	86.1	0.054	0.17
ICAM4	Endogenous	0.6	1.4	231.4	83.3	0.078	0.2
FOXJ1	Endogenous	1.7	2.2	126.9	50	0.69	0.78
CXCL13	Endogenous	3.1	3.4	107.6	44.4	2e-05	0.00067
IFNB1	Endogenous	0.7	1.6	249.3	83.3	0.019	0.091
IL19	Endogenous	0.1	0.4	600	97.2	0.33	0.49
CD86	Endogenous	5	2.1	42.9	8.3	0.047	0.15
SPO11	Endogenous	0.5	1.4	271.6	86.1	0.031	0.13
IL2RA	Endogenous	5	2.1	42.7	8.3	0.03	0.12
MCAM	Endogenous	6.9	1.8	26.7	2.8	0.27	0.42
BTLA	Endogenous	3.8	2.5	66.7	19.4	2.4e-06	0.00017
TGFB1	Endogenous	7.7	1.5	19.2	0	0.099	0.23
SMAD3	Endogenous	5.7	2.6	45.1	11.1	0.24	0.39
HLA-DQA1	Endogenous	6.8	5.2	75.8	33.3	0.46	0.6
IFITM2	Endogenous	9.5	1.8	19.1	0	0.034	0.13
NCAM1	Endogenous	12.2	0.8	6.2	0	0.17	0.32
EGR2	Endogenous	3.9	2.7	69.5	16.7	0.015	0.08
CCL18	Endogenous	6.5	3.5	53.9	16.7	0.37	0.53
IFIH1	Endogenous	5.1	2.5	49.6	8.3	0.066	0.18
JAK3	Endogenous	6.1	1.8	30	2.8	0.022	0.099
CD70	Endogenous	0.5	1.6	293.9	86.1	0.67	0.77
TNFSF14	Endogenous	1.1	1.7	157.7	66.7	0.012	0.071
ENG	Endogenous	8.2	1.5	18.3	0	0.18	0.33
CD3D	Endogenous	6.8	1.6	24.3	0	1.9e-05	0.00067
ALCAM	Endogenous	11.3	1.3	11.6	0	0.25	0.4
CD1C	Endogenous	4.7	1.9	41.7	5.6	0.0065	0.044
MAPK1	Endogenous	10.1	0.5	4.9	0	0.85	0.9
ATF2	Endogenous	10.7	0.4	3.7	0	0.31	0.47
ARG1	Endogenous	0.7	1.5	219.4	77.8	0.76	0.83
CD247	Endogenous	4.8	2	42.7	5.6	4e-06	0.00022
TRAF3	Endogenous	7	0.9	13.1	0	0.46	0.6
ABCB1	Endogenous	8.1	2	24.8	0	0.98	0.99
BCL10	Endogenous	8.8	0.2	2.7	0	0.32	0.47
TANK	Endogenous	10	0.5	4.8	0	0.15	0.29
NOTCH1	Endogenous	5.9	2.5	42.4	8.3	0.17	0.32
C8B	Endogenous	0.6	1.5	235	80.6	0.2	0.36
THBD	Endogenous	5.9	2.3	38.4	5.6	0.11	0.24
UBC	Endogenous	14.9	0.5	3	0	0.3	0.46
CDH5	Endogenous	6.1	1.6	26.8	2.8	0.3	0.46
IL6R	Endogenous	5.4	1.6	30.3	2.8	0.0029	0.026
MAVS	Endogenous	7.9	0.6	7.2	0	0.99	0.99
LIF	Endogenous	2	2.8	137.7	50	0.016	0.084
LBP	Endogenous	1	1.9	190.6	77.8	0.11	0.25
BST1	Endogenous	7.1	1	14.7	0	0.27	0.43
PRKCE	Endogenous	3.1	1.8	60.5	13.9	0.3	0.46
MICB	Endogenous	4.2	2.4	56.7	11.1	0.0087	0.056
SPANXB1	Endogenous	0.4	1.4	364.7	91.7	0.11	0.25
IL22RA1	Endogenous	0.7	1.6	229.6	80.6	0.14	0.28
PTGDR2	Endogenous	1.1	1.8	162.3	66.7	0.51	0.65
KLRB1	Endogenous	3.4	2.3	67.3	22.2	0.0096	0.061
MNX1	Endogenous	0.5	1.4	268.6	86.1	0.2	0.36
MAPK11	Endogenous	5.8	1	17.3	0	0.39	0.54
NFATC2	Endogenous	6.6	2	30.5	2.8	0.0034	0.028
CD200	Endogenous	9.5	0.8	8.2	0	0.63	0.74
LAMP2	Endogenous	9.1	1.1	12.5	0	0.45	0.59
CD55	Endogenous	5.5	1.4	25.6	2.8	0.062	0.18
CT45A1	Endogenous	4.2	2.9	69.3	22.2	0.18	0.34
ITGAM	Endogenous	5.3	2.3	43.3	2.8	0.17	0.33
IL23R	Endogenous	1.1	1.8	169.2	66.7	0.43	0.58
TNFRSF17	Endogenous	3.2	2.3	73.4	19.4	0.0035	0.029
TREM1	Endogenous	1.2	2.3	195.6	72.2	0.67	0.77
MUC1	Endogenous	1	1.6	167.6	66.7	0.11	0.25
CLEC7A	Endogenous	6.3	2	32.1	0	0.22	0.38
IFNA8	Endogenous	0.5	1.5	285.7	86.1	0.041	0.14
TNFSF18	Endogenous	2.2	2.7	125.1	55.6	0.76	0.83
FUT5	Endogenous	0.6	1.5	260.6	86.1	0.13	0.28
CD1B	Endogenous	0.4	1.4	338.2	91.7	0.47	0.61
CXCL12	Endogenous	8.9	1.9	21.3	0	0.061	0.18
SLC11A1	Endogenous	4.3	2.3	53.9	8.3	0.53	0.66
SAA1	Endogenous	1.8	2.7	144.6	50	0.61	0.74
IRAK1	Endogenous	7.9	0.7	8.5	0	0.53	0.67
IL10	Endogenous	1.6	2	125.9	50	0.1	0.24
IFNAR1	Endogenous	6.7	0.8	11.3	0	0.12	0.25
STAT6	Endogenous	7.3	1.7	22.7	0	0.037	0.14
CCL8	Endogenous	4.8	2.3	47.8	8.3	0.12	0.26
IRF3	Endogenous	5.4	0.7	13.5	0	0.45	0.6
IL1RL1	Endogenous	3.8	2	52.8	13.9	0.13	0.28
CCL3	Endogenous	5.8	1.7	30.3	2.8	0.14	0.28
THY1	Endogenous	10	1.5	15.3	0	0.14	0.28
ATG5	Endogenous	8.1	0.5	6	0	0.84	0.89
CCL7	Endogenous	1.1	1.5	145.2	58.3	0.39	0.54
HLA-E	Endogenous	10.5	1.4	13.8	0	0.015	0.082
IL22RA2	Endogenous	1.7	1.8	103.9	44.4	0.13	0.27
ABL1	Endogenous	8.2	0.5	5.8	0	0.36	0.52
NUP107	Endogenous	8.9	0.6	7	0	0.096	0.23
PLA2G6	Endogenous	6.7	0.6	8.8	0	0.37	0.53
DOCK9	Endogenous	8.4	1.2	14.8	0	0.62	0.74
TIGIT	Endogenous	4.3	1.7	38.9	2.8	9.5e-06	0.00041
TCF7	Endogenous	6.8	1.3	19.1	0	0.015	0.081
CXCL11	Endogenous	3.3	2.9	88.6	30.6	0.002	0.02
LCN2	Endogenous	1.7	2.3	134.3	58.3	0.65	0.76
BLK	Endogenous	0.6	1.5	244.8	83.3	0.017	0.086
CCL5	Endogenous	7.1	1.6	22.1	0	0.00014	0.003
NCR1	Endogenous	0.8	1.3	177	69.4	0.099	0.23
FCGR2B	Endogenous	5.9	3	50.7	8.3	0.15	0.29
IL17RA	Endogenous	5.3	1.9	36	2.8	0.036	0.14
DUSP6	Endogenous	9.3	1.3	14	0	0.58	0.71
S100A7	Endogenous	2	2.3	117.8	44.4	0.89	0.93
CD79A	Endogenous	5.1	2.2	44.5	5.6	0.00053	0.0075
CCL14	Endogenous	7.2	2.4	34	2.8	0.012	0.071
CCRL2	Endogenous	4.7	1.2	26	0	0.027	0.11
AMBP	Endogenous	1.3	1.8	146.3	61.1	0.68	0.77
KIT	Endogenous	4.5	2.2	50.1	11.1	0.58	0.71
CCL17	Endogenous	1.9	2	103.3	44.4	0.22	0.37
CLEC6A	Endogenous	0.6	1.4	226.2	80.6	0.08	0.2
CREBBP	Endogenous	4.4	1.1	25.1	2.8	0.51	0.65
CTSH	Endogenous	9.3	1.1	11.6	0	0.033	0.13
ITGAL	Endogenous	5.7	1.4	23.7	0	6e-05	0.0015
FCER2	Endogenous	2.5	2.4	96.5	36.1	0.035	0.13
NFATC4	Endogenous	5.3	1.2	22.6	0	0.2	0.36
AMICA1	Endogenous	7.5	1.3	16.7	0	9.1e-05	0.002
PSMB7	Endogenous	11.5	0.6	4.9	0	0.71	0.8
MS4A2	Endogenous	2.7	2.1	76.9	27.8	0.11	0.25
C8G	Endogenous	2.1	1.9	91.1	36.1	0.99	0.99
IL4	Endogenous	1.6	1.9	114.9	41.7	0.62	0.74
REL	Endogenous	8	0.6	7.1	0	0.26	0.42
TNFSF4	Endogenous	4.8	0.8	17	0	0.16	0.31
CD40LG	Endogenous	3.7	1.7	45.1	11.1	0.00018	0.0032
HLA-DRB3	Endogenous	11.5	1.5	13.1	0	0.015	0.08
IL12RB1	Endogenous	3.7	1.8	47.8	11.1	0.15	0.29
CREB5	Endogenous	8.7	1.4	16	0	0.59	0.72
CD276	Endogenous	9.8	0.5	5.4	0	0.63	0.74
MAPK8	Endogenous	9.7	0.7	7.7	0	0.074	0.2
ITGA5	Endogenous	7.6	1.3	16.7	0	0.65	0.76
MAP4K2	Endogenous	6.6	0.7	11.1	0	0.85	0.9
TXNIP	Endogenous	11.7	0.9	7.6	0	0.24	0.4
CREB1	Endogenous	9.4	0.4	4.8	0	0.65	0.76
MAP3K1	Endogenous	8.9	0.8	8.5	0	0.44	0.59
IL18	Endogenous	6.6	1	15.4	0	0.27	0.43
CX3CR1	Endogenous	6	2.7	45.2	0	0.021	0.094
PVR	Endogenous	6.1	1.5	24.5	0	0.73	0.82
MAPK14	Endogenous	9.5	0.4	4.4	0	0.74	0.82
MASP1	Endogenous	0.8	1.4	178.3	69.4	0.23	0.39
BAGE	Endogenous	3.6	3	83.9	30.6	0.39	0.54
CYFIP2	Endogenous	10.2	0.6	5.5	0	0.95	0.97
IL13	Endogenous	2.6	2.1	81.7	30.6	0.94	0.96
SPINK5	Endogenous	2.9	2.2	75.8	22.2	0.94	0.96
FCGR2A	Endogenous	8.7	2.1	23.7	0	0.6	0.72
NFATC3	Endogenous	8.6	0.5	5.3	0	0.73	0.81
CFI	Endogenous	6.8	2.3	34	0	0.036	0.14
DMBT1	Endogenous	1.1	1.5	141.1	58.3	0.57	0.7
BCL2	Endogenous	8.7	1.3	15	0	0.49	0.63
IFNG	Endogenous	1.9	2.1	111.5	44.4	0.25	0.4
KLRD1	Endogenous	3.2	1.9	58.6	11.1	0.0036	0.029
TBX21	Endogenous	3.1	2.1	67.7	25	0.012	0.071
EPCAM	Endogenous	4.2	2.3	55.8	16.7	0.063	0.18
CD34	Endogenous	4.9	2	40.3	5.6	0.11	0.25
CD4	Endogenous	8.4	1.1	13	0	0.085	0.21
TNFRSF10B	Endogenous	5.9	1.4	23.5	0	0.65	0.76
PAX5	Endogenous	2.1	2.3	113.2	47.2	0.018	0.089
TAPBP	Endogenous	8.4	1.1	13	0	0.2	0.35
CXCL1	Endogenous	3.8	2.5	67.7	16.7	0.038	0.14
C2	Endogenous	6.8	1.4	20.2	0	0.23	0.39
FYN	Endogenous	10.5	0.6	5.3	0	0.81	0.87
BIRC5	Endogenous	8.3	2.8	34.3	0	0.041	0.14
ADA	Endogenous	4.3	1.5	35.1	5.6	0.33	0.49
CD7	Endogenous	1.8	2.2	123.9	50	0.00034	0.0056
CTCFL	Endogenous	1.1	2.1	193.1	72.2	0.95	0.97
CTAGE1	Endogenous	1.6	2.1	131.2	55.6	0.64	0.75
NFATC1	Endogenous	5	1.4	27.7	2.8	0.021	0.097
MAGEC1	Endogenous	1.4	2.6	187.5	72.2	0.84	0.89
CCL22	Endogenous	1.8	1.9	106.9	44.4	0.089	0.22
TP53	Endogenous	7.7	0.8	10.2	0	0.08	0.2
PLA2G1B	Endogenous	1.5	1.9	129	55.6	0.91	0.94
FEZ1	Endogenous	9.7	1.3	13.7	0	0.48	0.62
SEMG1	Endogenous	0.8	1.7	203.6	77.8	0.31	0.47
POU2F2	Endogenous	7.5	1.3	17	0	0.4	0.55
PSMB9	Endogenous	8.5	1.4	17	0	0.0058	0.041
TARP	Endogenous	5.2	1.6	30.2	0	2.7e-05	0.00085
PNMA1	Endogenous	9	0.4	4.7	0	0.38	0.54
BTK	Endogenous	5.2	1.6	30.9	0	0.0013	0.014
ICAM2	Endogenous	6	0.9	14.5	0	0.5	0.64
CD99	Endogenous	10.1	1.6	15.6	0	0.24	0.4
MR1	Endogenous	4.4	2	45.7	11.1	0.053	0.17
HLA-G	Endogenous	8.7	1.5	16.8	0	0.046	0.15
TNFRSF1B	Endogenous	7.2	1.5	20.3	0	0.14	0.28
HLA-DRB4	Endogenous	3.9	4	103.5	33.3	0.98	0.99
OSM	Endogenous	1.9	2	105.1	38.9	0.76	0.83
IL24	Endogenous	1.2	1.8	151.7	61.1	0.013	0.074
ARG2	Endogenous	7.2	0.9	11.9	0	0.61	0.74
MERTK	Endogenous	7.6	1.3	16.9	0	0.36	0.52
MX1	Endogenous	8.3	2.6	31.4	0	0.04	0.14
CD68	Endogenous	7.8	1.3	16	0	0.25	0.4
TNFRSF12A	Endogenous	4.1	1.6	37.8	2.8	0.14	0.29
HAVCR2	Endogenous	7	1.4	20.3	0	0.23	0.39
IFNAR2	Endogenous	9.4	0.9	9.5	0	0.11	0.24
ECSIT	Endogenous	8	0.7	9	0	0.47	0.61
MAF	Endogenous	7.3	1.7	23.4	0	0.24	0.4
CHIT1	Endogenous	3.5	3.2	89.8	27.8	0.074	0.2
CFB	Endogenous	4.9	2.5	50.6	5.6	0.018	0.09
C1QB	Endogenous	9.4	1.5	16	0	0.18	0.33
BST2	Endogenous	7.4	2	27.7	0	0.12	0.26
IFNA7	Endogenous	2.5	2.9	115.1	44.4	0.68	0.78
BATF	Endogenous	3.6	1.7	47.5	8.3	0.029	0.12
LILRA1	Endogenous	3.2	2	62.1	19.4	0.3	0.46
AKT3	Endogenous	11.3	0.5	4.3	0	0.18	0.33
LCK	Endogenous	5.8	1.5	25.5	0	7.8e-07	8.5e-05
HSD11B1	Endogenous	1.8	2.2	122.1	47.2	0.12	0.26
LCP1	Endogenous	9.5	1.1	11.3	0	0.00051	0.0073
ATF1	Endogenous	8.2	0.5	5.5	0	0.29	0.45
IGF1R	Endogenous	9.7	0.8	8.2	0	0.08	0.2
MAPKAPK2	Endogenous	7.6	1.2	16.2	0	0.5	0.64
CCR6	Endogenous	2.6	2.1	80.9	27.8	0.71	0.8
CD5	Endogenous	4.8	1.5	30.8	2.8	0.00011	0.0023
IRF4	Endogenous	4.3	2.1	49.4	8.3	0.032	0.13
JAK2	Endogenous	8.6	0.9	10.6	0	0.21	0.36
LTBR	Endogenous	7.6	1.5	20.1	0	0.49	0.63
SELE	Endogenous	2.5	2.3	95.2	33.3	0.00093	0.011
TFE3	Endogenous	5.1	1.3	25.1	2.8	0.17	0.32
TMEFF2	Endogenous	9.6	1.8	18.4	0	0.32	0.48
MAGEA3	Endogenous	5	3	59.4	11.1	0.05	0.16
CEACAM8	Endogenous	1	1.7	176.1	69.4	0.53	0.67
CD79B	Endogenous	5.2	1.7	32.3	0	0.02	0.094
TPTE	Endogenous	3.5	2.5	72.4	22.2	0.83	0.89
TNFSF11	Endogenous	1.1	1.6	147.4	61.1	0.14	0.28
KIR3DL3	Endogenous	1.5	1.9	126.7	55.6	0.43	0.58
IL26	Endogenous	2.4	2.1	86	33.3	0.43	0.58
IL23A	Endogenous	2.9	1.9	64.8	16.7	0.16	0.31
CD97	Endogenous	6.5	1.3	20.1	0	0.032	0.13
ZAP70	Endogenous	5.5	1.6	29.5	0	7.4e-06	0.00038
HLA-B	Endogenous	10.6	1.4	12.9	0	0.024	0.11
CTSL	Endogenous	9.6	1.2	12.1	0	0.64	0.75
MARCO	Endogenous	4.2	3.1	74.1	19.4	0.033	0.13
PDGFRB	Endogenous	9.3	1.2	13.4	0	0.89	0.93
ELANE	Endogenous	0.7	1.2	187.7	66.7	0.6	0.72
CD19	Endogenous	5.1	1.5	29.3	0	0.0082	0.054
MAGEC2	Endogenous	2.6	2.9	112.1	41.7	0.8	0.87
IFIT1	Endogenous	6.7	2.7	40.4	2.8	0.14	0.28
TNFSF13	Endogenous	4.7	1.8	38.5	2.8	0.0062	0.043
IL12A	Endogenous	1.7	1.8	107.4	41.7	0.21	0.36
ISG15	Endogenous	7.8	2.3	29.8	0	0.076	0.2
C6	Endogenous	2.2	2.2	97.4	36.1	0.38	0.54
LILRA4	Endogenous	0.7	1.3	188.5	69.4	0.36	0.52
FCGR3A	Endogenous	6.9	2.9	41.5	0	0.34	0.49
TRAF2	Endogenous	7.2	0.3	4.8	0	0.55	0.68
PASD1	Endogenous	0.4	1.2	349.7	88.9	0.66	0.76
TLR3	Endogenous	4	3	74.4	22.2	0.02	0.094
CFP	Endogenous	2.4	1.9	80.5	33.3	0.17	0.32
ITGAE	Endogenous	8.3	0.9	10.6	0	0.25	0.4
IGLL1	Endogenous	0.8	1.4	186.6	72.2	0.073	0.2
MASP2	Endogenous	1.4	1.7	122.7	50	0.53	0.66
RUNX1	Endogenous	6.6	1.8	26.9	0	0.47	0.61
IL3	Endogenous	1.4	1.9	137.4	55.6	0.4	0.55
MME	Endogenous	2.2	2.6	115.2	44.4	0.062	0.18
CDKN1A	Endogenous	7.7	1.2	15.4	0	0.78	0.85
SYCP1	Endogenous	1	1.6	160.6	63.9	0.1	0.23
FADD	Endogenous	5.2	0.6	12.6	0	0.056	0.17
ZNF205	Endogenous	4.5	1	23.4	2.8	0.35	0.51
CD8A	Endogenous	5.9	1.2	21.2	0	7.9e-05	0.0019
RUNX3	Endogenous	5.5	1.4	25.8	0	0.041	0.14
CD38	Endogenous	4.8	1.6	32.4	2.8	8.9e-05	0.002
APP	Endogenous	12	0.8	7	0	0.2	0.36
CD1A	Endogenous	1.2	2	168.1	66.7	0.16	0.32
CCL24	Endogenous	0.6	1.6	289.9	86.1	0.85	0.9
FN1	Endogenous	10.9	1.9	17	0	0.92	0.95
RAG1	Endogenous	1.3	2.1	163.8	63.9	0.083	0.21
NOD1	Endogenous	5.8	2.2	37.6	8.3	0.29	0.44
NLRC5	Endogenous	3.5	2.5	70.5	19.4	0.0037	0.03
ISG20	Endogenous	4.9	2.4	48.3	8.3	0.00022	0.0038
TREM2	Endogenous	4.1	2.9	70.2	25	0.2	0.36
HRAS	Endogenous	8.2	0.6	7.4	0	0.13	0.28
IKBKB	Endogenous	6.4	1.7	26.4	2.8	0.093	0.22
LILRB2	Endogenous	4.9	2.3	45.7	8.3	0.068	0.19
SOCS1	Endogenous	5.2	1.2	24	0	0.035	0.13
FUT7	Endogenous	0.9	1.5	167.2	63.9	0.34	0.5
TLR5	Endogenous	3.6	2.3	64.8	16.7	0.0021	0.02
CXCL6	Endogenous	1.9	2.7	141	58.3	0.0086	0.056
KIR_Inhibiting_Subgroup_2	Endogenous	0	0.2	600	97.2	0.33	0.49
XCR1	Endogenous	2.9	1.8	63.6	19.4	0.022	0.098
IFNL2	Endogenous	1.1	2	177.9	72.2	0.47	0.61
FAS	Endogenous	2.4	2.4	98.4	38.9	0.04	0.14
EOMES	Endogenous	1	1.6	160.4	69.4	0.001	0.012
MAP2K4	Endogenous	8.7	0.6	6.9	0	0.74	0.82
LTF	Endogenous	1.3	2	158.3	66.7	0.82	0.88
ANP32B	Endogenous	10.3	0.5	4.8	0	0.78	0.85
IL2RB	Endogenous	3.2	2.3	70.2	22.2	0.00035	0.0056
IL25	Endogenous	0.7	1.5	209.4	77.8	0.077	0.2
PYCARD	Endogenous	3.3	2.1	65.3	19.4	0.02	0.094
MAGEA12	Endogenous	2	2.4	120.8	50	0.0052	0.037
CD37	Endogenous	2.3	2.4	105	41.7	1.7e-05	0.00065
LAMP1	Endogenous	10	0.9	9.4	0	0.71	0.8
KLRF1	Endogenous	2.9	2	69.4	22.2	0.019	0.093
CD59	Endogenous	11.9	1.2	9.7	0	0.08	0.2
CXCR1	Endogenous	6.7	0.7	10.8	0	0.96	0.97
IL5RA	Endogenous	0.9	1.5	172.8	66.7	0.073	0.2
IL34	Endogenous	3.6	3.2	87.8	30.6	0.074	0.2
TBK1	Endogenous	8.5	0.6	7.1	0	0.47	0.61
BMI1	Endogenous	9.5	0.5	5.6	0	0.81	0.87
IL17A	Endogenous	0.1	0.5	419.8	91.7	0.64	0.75
TXK	Endogenous	1.4	2	148.8	61.1	4.7e-05	0.0013
SERPINB2	Endogenous	0.9	1.9	212.6	75	0.27	0.43
PPBP	Endogenous	2.1	2.6	122.6	47.2	0.012	0.071
BAX	Endogenous	8.7	0.6	6.9	0	0.66	0.76
IL1RL2	Endogenous	0.6	1.4	234.8	80.6	0.22	0.37
STAT4	Endogenous	6	1.4	23.7	2.8	0.026	0.11
CD28	Endogenous	2.7	2.5	95	38.9	0.0024	0.022
LAMP3	Endogenous	2.5	2.5	102.7	44.4	0.0002	0.0037
TYK2	Endogenous	7.4	0.7	9.5	0	0.2	0.36
CCR9	Endogenous	0.5	1.4	270.5	83.3	0.045	0.15
SSX4	Endogenous	0.7	1.7	261.4	86.1	0.35	0.51
LILRB3	Endogenous	2.5	2.6	106.7	41.7	0.15	0.3
CXCL10	Endogenous	6.1	2.5	40.8	2.8	0.068	0.19
RRAD	Endogenous	0.6	1.3	226.6	77.8	0.082	0.2
CCR1	Endogenous	4.1	2.5	60.3	13.9	0.15	0.3
ITGA6	Endogenous	8.3	2.2	26.1	0	0.38	0.54
MEFV	Endogenous	0.8	1.6	185.8	75	0.12	0.26
CRP	Endogenous	0.8	1.6	212.4	77.8	0.21	0.37
MSR1	Endogenous	7.5	2.7	36.6	2.8	0.56	0.69
ULBP2	Endogenous	4.1	2.4	57.5	16.7	0.92	0.95
ITGB3	Endogenous	4.7	2.5	52.9	13.9	0.43	0.58
RIPK2	Endogenous	7.5	0.8	10.6	0	0.063	0.18
GZMM	Endogenous	1.5	2.1	138.3	61.1	0.0004	0.0062
RELA	Endogenous	6.4	1.3	19.9	2.8	0.24	0.4
S100A8	Endogenous	6.3	2.3	36.3	0	0.99	0.99
CSF1R	Endogenous	4.4	2.5	56.5	13.9	0.078	0.2
CHUK	Endogenous	8.8	0.5	6.1	0	0.69	0.78
CCL13	Endogenous	3	3.2	107.5	38.9	0.034	0.13
CCL1	Endogenous	1.2	2.1	173.8	72.2	0.16	0.31
F12	Endogenous	5.5	2	37.2	2.8	0.61	0.73
LY86	Endogenous	5.7	1.8	30.7	2.8	0.038	0.14
MYD88	Endogenous	7.5	0.8	11.2	0	0.16	0.32
IFNL1	Endogenous	5.8	0.7	12.8	0	0.84	0.89
LYN	Endogenous	5.5	1.7	31.2	0	0.091	0.22
CXCL3	Endogenous	1.7	2.5	144.7	58.3	0.5	0.64
EWSR1	Endogenous	10.5	0.3	3.3	0	0.93	0.95
CD207	Endogenous	1.1	1.8	166.3	69.4	0.06	0.18
CSF1	Endogenous	6.4	2.1	32.3	2.8	0.18	0.33
NFKB2	Endogenous	6.3	1.6	25.5	0	0.011	0.067
SMAD2	Endogenous	10.6	0.5	5.2	0	0.55	0.69
IL11RA	Endogenous	5.7	1.5	26.4	2.8	0.99	0.99
GNLY	Endogenous	2.8	2.2	79.3	30.6	0.013	0.073
CSF3	Endogenous	0.4	1	279.9	86.1	0.06	0.18
F2RL1	Endogenous	2.7	2.3	85.5	30.6	0.62	0.74
CEACAM6	Endogenous	0.6	1.4	251.4	83.3	0.1	0.24
CCL27	Endogenous	1.7	1.9	113.1	50	0.98	0.99
ENTPD1	Endogenous	3.4	2.5	73.1	25	0.0024	0.022
CTAG1B	Endogenous	2.2	2.4	112.7	41.7	0.18	0.33
IFITM1	Endogenous	9.7	1.9	19.8	0	0.0033	0.027
CXCL9	Endogenous	5.5	2.4	43.3	2.8	0.034	0.13
BCL2L1	Endogenous	10	0.5	5	0	0.39	0.54
RPS6	Endogenous	14.3	0.9	6.4	0	0.91	0.94
IDO1	Endogenous	6	2.3	39.2	2.8	1.7e-05	0.00064
FCGR1A	Endogenous	2.3	2.6	113.5	50	0.0046	0.034
TNFSF8	Endogenous	3.9	2.2	56.5	16.7	0.00031	0.0052
IL1RAPL2	Endogenous	3.6	2.2	60.8	11.1	0.0028	0.026
SH2D1B	Endogenous	1.5	2.1	146.8	63.9	0.013	0.074
IFIT2	Endogenous	6	2.7	44.6	5.6	0.074	0.2
ICAM1	Endogenous	6.7	1.5	22.9	0	0.19	0.34
ITCH	Endogenous	10	0.6	5.6	0	0.65	0.75
CXCL2	Endogenous	5.4	2.6	48.8	8.3	0.11	0.25
CXCL5	Endogenous	0.7	1.6	227.2	80.6	0.31	0.47
CXCR6	Endogenous	3.2	2.4	72.9	22.2	0.00064	0.0084
NLRP3	Endogenous	4.2	2.4	57.7	13.9	0.055	0.17
NCF4	Endogenous	6.3	1.3	21	0	0.044	0.15
A2M	Endogenous	10.5	1.7	16.1	0	0.33	0.49
ROPN1	Endogenous	1.5	2.2	145.7	63.9	0.23	0.38
CD8B	Endogenous	2.1	2.3	106.5	41.7	0.0014	0.015
C1QBP	Endogenous	11.2	0.8	7.3	0	0.51	0.65
IL12RB2	Endogenous	2.1	2.5	116.8	41.7	0.009	0.058
KIR_Activating_Subgroup_1	Endogenous	0.2	0.8	505.9	94.4	0.25	0.4
NRP1	Endogenous	9.9	0.9	8.9	0	0.65	0.76
CAMP	Endogenous	0.9	1.8	189.7	72.2	0.96	0.97
TGFB2	Endogenous	3.9	2.3	58.8	16.7	0.84	0.89
IL18RAP	Endogenous	1.7	2.1	125.1	52.8	0.019	0.091
MS4A1	Endogenous	3.8	3	79.8	22.2	0.00023	0.004
IFNA1	Endogenous	0.9	1.8	194.7	72.2	0.11	0.25
PIK3CG	Endogenous	5.9	2.2	38.3	5.6	0.00091	0.011
CD80	Endogenous	2.4	2.4	98.5	41.7	0.074	0.2
IFI27	Endogenous	9.3	2.3	24.4	0	0.032	0.13
SH2B2	Endogenous	4.2	1.9	44.9	11.1	0.88	0.93
CTSS	Endogenous	10.6	1.3	12.1	0	0.23	0.38
IL27	Endogenous	0.4	1.3	291.8	88.9	0.045	0.15
IFNA17	Endogenous	1.6	2.6	157	66.7	0.54	0.67
PDCD1	Endogenous	0.9	2.1	237.9	80.6	0.55	0.68
PSMD7	Endogenous	10.8	0.5	4.3	0	0.2	0.36
IL18R1	Endogenous	3.3	2.3	71	25	0.0032	0.027
BLNK	Endogenous	3	2.9	97.3	36.1	0.02	0.094
CCR5	Endogenous	2.7	2.9	107.5	47.2	0.041	0.14
S100A12	Endogenous	1.4	2.2	155	66.7	0.58	0.71
ADORA2A	Endogenous	2.8	2.5	89.2	36.1	0.46	0.6
IL12B	Endogenous	0.9	1.7	203.1	77.8	0.053	0.16
GATA3	Endogenous	6.5	2.3	35.4	5.6	0.27	0.43
IL10RA	Endogenous	7.3	1.7	23.3	0	0.019	0.091
GZMA	Endogenous	6.1	1.9	30.4	2.8	0.001	0.012
MAPK3	Endogenous	9.3	0.8	8.6	0	0.054	0.17
VEGFA	Endogenous	9.5	1	10.3	0	0.23	0.39
HLA-DPB1	Endogenous	10.9	1.5	13.5	0	0.015	0.082
CD48	Endogenous	7.9	1.2	15.4	0	0.0014	0.015
MIF	Endogenous	11.6	0.9	7.7	0	0.43	0.58
PRM1	Endogenous	0.6	1.6	258	86.1	0.11	0.25
SYT17	Endogenous	5.6	1.8	32.3	5.6	0.44	0.59
PDCD1LG2	Endogenous	3.5	2.5	72	27.8	0.12	0.25
CKLF	Endogenous	9.1	0.8	8.8	0	0.56	0.69
LRP1	Endogenous	9	1.4	15.6	0	0.84	0.89
CD274	Endogenous	2.1	2.2	105.1	41.7	0.00035	0.0056
CCR2	Endogenous	3.9	2.5	63.1	16.7	0.004	0.031
ITGA2	Endogenous	4.5	3.1	69.6	22.2	0.19	0.35
PDGFC	Endogenous	7	1.9	27	0	0.62	0.74
FLT3	Endogenous	1.4	1.7	116.6	52.8	3.6e-05	0.001
C8A	Endogenous	0.8	1.7	222.1	80.6	0.3	0.46
IRF5	Endogenous	4.2	2.2	51.3	11.1	0.0093	0.059
ILF3	Endogenous	10.8	0.4	3.7	0	0.034	0.13
TRAF6	Endogenous	6.9	0.5	7.6	0	0.56	0.69
CCL4	Endogenous	6.4	1.5	23	0	0.17	0.33
CCL3L1	Endogenous	7.1	1.8	24.9	0	0.6	0.72
HLA-DMA	Endogenous	8.5	1.5	18.2	0	0.03	0.12
LILRA5	Endogenous	1.6	2.2	141.2	58.3	0.043	0.15
LAG3	Endogenous	4.6	1.6	35.1	5.6	0.044	0.15
TAB1	Endogenous	8.6	0.5	5.7	0	0.16	0.31
ST6GAL1	Endogenous	7.5	1.6	20.9	0	0.0031	0.027
HAMP	Endogenous	1.1	2.3	222.2	77.8	0.1	0.24
FLT3LG	Endogenous	4.5	2.5	55.5	16.7	7e-05	0.0017
CD47	Endogenous	11.1	0.5	4.5	0	0.27	0.43
SELPLG	Endogenous	5.3	1.8	34.7	0	0.0048	0.035
TICAM1	Endogenous	3.7	2.4	63.8	16.7	0.078	0.2
CCND3	Endogenous	6.3	1.1	17.5	0	0.0066	0.044
SSX1	Endogenous	1.1	2.3	202.8	77.8	0.55	0.68
CCL21	Endogenous	7.7	2.7	35.6	2.8	0.00048	0.0071
HLA-DPA1	Endogenous	10.8	1.6	14.4	0	0.017	0.086
TNFSF13B	Endogenous	7.3	1.7	23.1	0	0.11	0.25
DPP4	Endogenous	2.7	2.4	90.4	33.3	0.065	0.18
COLEC12	Endogenous	4.3	3	71.1	22.2	0.23	0.38
ATG12	Endogenous	5.3	0.7	13.2	0	0.59	0.71
CD2	Endogenous	2.2	2.4	108.9	50	6.1e-08	2.4e-05
EGR1	Endogenous	5.1	3.1	60.6	16.7	0.19	0.35
PLAUR	Endogenous	5.9	2.5	42.4	8.3	0.37	0.52
ITGB2	Endogenous	8.4	1.6	19	0	0.16	0.31
ANXA1	Endogenous	10.5	2	19	0	0.23	0.39
POU2AF1	Endogenous	1.1	1.9	173.7	63.9	0.015	0.08
SELL	Endogenous	5.3	2.1	40.8	5.6	2.8e-06	0.00018
LAIR2	Endogenous	5.6	2.2	38.4	5.6	0.046	0.15
CTSW	Endogenous	3.5	2.2	62.9	13.9	3.3e-07	6e-05
C9	Endogenous	0.9	2.4	249.1	80.6	0.41	0.56
IRGM	Endogenous	1	1.8	180.2	75	0.62	0.74
CD74	Endogenous	11.4	1.6	14.2	0	0.0059	0.041
MAGEA4	Endogenous	0.6	1.6	249.1	83.3	0.22	0.37
CD3E	Endogenous	5	2.2	44.7	8.3	3.1e-07	6e-05
DNAJC14	Housekeeping	7	0.5	7.7	0	0.75	0.83
FCF1	Housekeeping	10.2	0.5	5.2	0	0.6	0.72
DHX16	Housekeeping	6.4	0.5	7.7	0	0.67	0.77
ABCF1	Housekeeping	8.5	0.4	4.7	0	0.49	0.63
EDC3	Housekeeping	9.2	0.4	4.9	0	0.17	0.32
ZNF143	Housekeeping	8	0.4	4.9	0	0.18	0.34
HDAC3	Housekeeping	8.4	0.4	4.6	0	0.73	0.81
CNOT10	Housekeeping	8.1	0.3	4.2	0	0.43	0.58
SAP130	Housekeeping	8.7	0.4	4.6	0	0.035	0.13
AGK	Housekeeping	8.6	0.5	6	0	0.92	0.95
POLR2A	Housekeeping	9.1	0.6	6.6	0	0.95	0.97
AMMECR1L	Housekeeping	8.3	0.3	3.4	0	0.92	0.95
SF3A3	Housekeeping	9.3	0.3	2.7	0	0.71	0.8
COG7	Housekeeping	7.9	0.5	6	0	0.63	0.75
TMUB2	Housekeeping	7.7	0.4	5	0	0.8	0.87
ZC3H14	Housekeeping	8.9	0.5	5.6	0	0.9	0.94
DDX50	Housekeeping	9.2	0.4	3.9	0	0.45	0.6
G6PD	Housekeeping	7.8	0.7	8.7	0	0.21	0.36
MRPS5	Housekeeping	9.6	0.3	3.2	0	0.4	0.55
ALAS1	Housekeeping	8.1	0.7	9.3	0	0.64	0.75
PPIA	Housekeeping	9	0.7	7.5	0	0.39	0.54
SDHA	Housekeeping	8.2	0.4	4.4	0	0.72	0.81
TBP	Housekeeping	9	0.3	3.9	0	0.28	0.44
ZNF346	Housekeeping	5.4	0.8	14.8	0	0.41	0.56
MTMR14	Housekeeping	8.6	0.5	6	0	0.21	0.37
ERCC3	Housekeeping	7.6	0.3	4.3	0	0.065	0.18
EIF2B4	Housekeeping	9.4	0.4	4	0	0.38	0.53
CC2D1B	Housekeeping	3.9	1.5	39.2	5.6	0.32	0.47
GUSB	Housekeeping	7.1	0.7	9.7	0	0.35	0.51
TLK2	Housekeeping	9	0.5	5.3	0	0.93	0.96
TUBB	Housekeeping	12.2	0.7	5.8	0	0.23	0.39
TRIM39	Housekeeping	6	0.5	7.5	0	0.12	0.26
NUBP1	Housekeeping	7.4	0.5	6.2	0	0.79	0.86
USP39	Housekeeping	7.8	0.5	6.5	0	0.76	0.83
PRPF38A	Housekeeping	9.7	0.3	3.2	0	0.12	0.26
GPATCH3	Housekeeping	5.7	0.4	7.7	0	0.24	0.4
NOL7	Housekeeping	9.7	0.4	4.6	0	0.67	0.77
CNOT4	Housekeeping	9.5	0.4	4.1	0	0.91	0.94
HPRT1	Housekeeping	10.2	0.5	4.9	0	0.91	0.94
ZKSCAN5	Housekeeping	6.7	0.7	9.8	0	0.38	0.53
