# Supplementary material for: Cellular and gene signatures of tumor-infiltrating dendritic cells and natural-killer cells predict prognosis of neuroblastoma
Source: Nat Commun. 2020 Nov 25;11:5992. doi: 10.1038/s41467-020-19781-y (PMC7689423; doi:10.1038/s41467-020-19781-y)
Supplement: Supplementary file 5 — supplementary Data 2 [file 41467_2020_19781_MOESM5_ESM.xlsx]

## Sheet: SEQC_NB
Gene categories from Reactome analysis SEQC-NB
ID	Description	GeneRatio	BgRatio	pvalue	p.adjust	qvalue	geneID	Count
R-HSA-449147	Signaling by Interleukins	193/659	461/10654	1.69223e-117	1.73115e-114	1.30391e-114	IL13RA2/IL7R/IL1A/IL5/INPP5D/ITGB1/CTSG/IL17F/ELK1/RORA/IRAK4/JAK1/CSF2/VCAM1/S100B/F13A1/STAT5B/IL1B/DUSP4/IL1RAP/EBI3/STAT3/MEF2C/CD36/IKBKG/IL1R2/CASP1/ITGAX/CCL19/PTGS2/PSMB10/PSMB8/HMGB1/FOS/IL21/TOLLIP/IL6/IL21R/IL2RG/IL1R1/CCL2/IL15RA/MAP3K7/STAT1/NOD2/RORC/SYK/HCK/PIK3CD/CSF3R/IL17RB/TNFRSF1A/IL16/IL6ST/IL2/NFKB1/CASP3/IL7/BCL6/IRAK2/IL9/IL11/NFKBIA/IL22/IL32/SIGIRR/IL3RA/IL13RA1/CSF2RB/T…	193
R-HSA-380108	Chemokine receptors bind chemokines	49/659	59/10654	3.77239e-50	1.92958e-47	1.45336e-47	CCL25/CCL28/CXCL16/CXCR4/CCL16/CXCR2/CXCR5/CXCR3/CCL19/CCR4/CCL2/CCR3/CCR7/XCL2/CCL11/CCL20/CX3CL1/CXCL13/CXCL12/CCL3/CCL7/CXCL11/CCL5/CCRL2/CCL17/CX3CR1/CXCL1/CCL22/CCR6/CXCL6/XCR1/CXCR1/PPBP/CCR9/CXCL10/CCR1/CCL13/CCL1/CXCL3/CCL27/CXCL9/CXCL2/CXCL5/CXCR6/CCR5/CCR2/CCL4/CCL3L1/CCL21	49
R-HSA-6785807	Interleukin-4 and Interleukin-13 signaling	63/659	108/10654	1.72896e-48	4.43489e-46	3.34037e-46	IL13RA2/IL1A/ITGB1/IL17F/RORA/JAK1/VCAM1/F13A1/IL1B/STAT3/CD36/ITGAX/PTGS2/FOS/IL6/IL2RG/CCL2/STAT1/RORC/BCL6/IL13RA1/TNF/CCL11/IL4R/TGFB1/JAK3/IL6R/LIF/LBP/ITGAM/IL23R/MUC1/SAA1/IL10/STAT6/LCN2/FCER2/IL4/IL18/IL13/BCL2/BIRC5/CCL22/TP53/TNFRSF1B/OSM/BATF/IRF4/JAK2/IL23A/IL12A/CDKN1A/FN1/SOCS1/IL17A/TYK2/BCL2L1/ICAM1/IL12B/GATA3/VEGFA/ITGB2/ANXA1	63
R-HSA-168898	Toll-like Receptor Cascades	74/659	155/10654	1.73407e-48	4.43489e-46	3.34037e-46	IKBKE/TICAM2/ELK1/IRAK4/TLR6/S100B/TLR10/TIRAP/DUSP4/MEF2C/CD36/TLR1/IKBKG/HMGB1/FOS/TLR4/LY96/MAP3K7/NOD2/CD14/CASP8/NFKB1/IRAK2/TLR7/NFKBIA/SIGIRR/IRF7/TLR9/TLR8/CD180/TLR2/MAP2K1/MAPK1/ATF2/TRAF3/TANK/UBC/LBP/MAPK11/ITGAM/SAA1/IRAK1/IRF3/DUSP6/MAPK8/CREB1/MAP3K1/MAPK14/BTK/ECSIT/ATF1/MAPKAPK2/TLR3/FADD/APP/NOD1/IKBKB/SOCS1/TLR5/MAP2K4/TBK1/RIPK2/RELA/S100A8/CHUK/LY86/MYD88/NFKB2/CTSS/S100A12/M…	74
R-HSA-198933	Immunoregulatory interactions between a Lymphoid and a non-Lymphoid cell	68/659	132/10654	2.11212e-47	4.32141e-45	3.25489e-45	CD1D/KIR3DL1/ITGB1/VCAM1/CD22/KLRG1/CDH1/CD40/SIGLEC1/HLA-A/SLAMF7/LILRB1/HLA-C/CD3G/C3/CD96/SLAMF6/CD81/ICAM3/SH2D1A/KLRK1/CD160/MICA/KIR3DL2/KLRC1/ITGA4/COL3A1/CD33/ICAM4/CD3D/CD1C/CD247/MICB/KLRB1/CD200/TREM1/CD1B/HLA-E/NCR1/FCGR2B/ITGAL/CD40LG/PVR/KLRD1/CD34/ICAM2/CD99/HLA-G/LILRA1/HLA-B/CD19/LILRA4/FCGR3A/CD8A/CD1A/TREM2/KLRF1/IFITM1/FCGR1A/SH2D1B/ICAM1/CD8B/LILRA5/COLEC12/ITGB2/SELL/LAIR2/C…	68
R-HSA-166016	Toll Like Receptor 4 (TLR4) Cascade	66/659	129/10654	9.16758e-46	1.56307e-43	1.17731e-43	IKBKE/TICAM2/ELK1/IRAK4/TLR6/S100B/TIRAP/DUSP4/MEF2C/CD36/TLR1/IKBKG/HMGB1/FOS/TLR4/LY96/MAP3K7/NOD2/CD14/CASP8/NFKB1/IRAK2/NFKBIA/SIGIRR/IRF7/CD180/TLR2/MAP2K1/MAPK1/ATF2/TRAF3/TANK/UBC/LBP/MAPK11/ITGAM/SAA1/IRAK1/IRF3/DUSP6/MAPK8/CREB1/MAP3K1/MAPK14/BTK/ECSIT/ATF1/MAPKAPK2/FADD/APP/NOD1/IKBKB/SOCS1/MAP2K4/TBK1/RIPK2/RELA/CHUK/LY86/MYD88/NFKB2/S100A12/MAPK3/TRAF6/TICAM1/ITGB2	66
R-HSA-6783783	Interleukin-10 signaling	40/659	47/10654	6.0617e-42	8.85873e-40	6.67242e-40	IL1A/JAK1/CSF2/IL1B/STAT3/IL1R2/CCL19/PTGS2/IL6/IL1R1/CCL2/TNFRSF1A/TNF/IL1RN/CCL20/CD86/LIF/IL10/CCL3/CCL5/FCER2/IL18/CXCL1/CCL22/TNFRSF1B/IL12A/TYK2/CXCL10/CCR1/CSF1/CSF3/ICAM1/CXCL2/CD80/CCR5/IL12B/IL10RA/CCR2/CCL4/CCL3L1	40
R-HSA-166058	MyD88:MAL(TIRAP) cascade initiated on plasma membrane	51/659	95/10654	6.92714e-37	7.87385e-35	5.9306e-35	ELK1/IRAK4/TLR6/S100B/TIRAP/DUSP4/MEF2C/CD36/TLR1/IKBKG/HMGB1/FOS/TLR4/LY96/MAP3K7/NOD2/CD14/NFKB1/IRAK2/NFKBIA/SIGIRR/TLR2/MAP2K1/MAPK1/ATF2/UBC/MAPK11/SAA1/IRAK1/DUSP6/MAPK8/CREB1/MAP3K1/MAPK14/BTK/ECSIT/ATF1/MAPKAPK2/APP/NOD1/IKBKB/SOCS1/MAP2K4/RIPK2/RELA/CHUK/MYD88/NFKB2/S100A12/MAPK3/TRAF6	51
R-HSA-168188	Toll Like Receptor TLR6:TLR2 Cascade	51/659	95/10654	6.92714e-37	7.87385e-35	5.9306e-35	ELK1/IRAK4/TLR6/S100B/TIRAP/DUSP4/MEF2C/CD36/TLR1/IKBKG/HMGB1/FOS/TLR4/LY96/MAP3K7/NOD2/CD14/NFKB1/IRAK2/NFKBIA/SIGIRR/TLR2/MAP2K1/MAPK1/ATF2/UBC/MAPK11/SAA1/IRAK1/DUSP6/MAPK8/CREB1/MAP3K1/MAPK14/BTK/ECSIT/ATF1/MAPKAPK2/APP/NOD1/IKBKB/SOCS1/MAP2K4/RIPK2/RELA/CHUK/MYD88/NFKB2/S100A12/MAPK3/TRAF6	51
R-HSA-168179	Toll Like Receptor TLR1:TLR2 Cascade	51/659	98/10654	5.45881e-36	5.07669e-34	3.82378e-34	ELK1/IRAK4/TLR6/S100B/TIRAP/DUSP4/MEF2C/CD36/TLR1/IKBKG/HMGB1/FOS/TLR4/LY96/MAP3K7/NOD2/CD14/NFKB1/IRAK2/NFKBIA/SIGIRR/TLR2/MAP2K1/MAPK1/ATF2/UBC/MAPK11/SAA1/IRAK1/DUSP6/MAPK8/CREB1/MAP3K1/MAPK14/BTK/ECSIT/ATF1/MAPKAPK2/APP/NOD1/IKBKB/SOCS1/MAP2K4/RIPK2/RELA/CHUK/MYD88/NFKB2/S100A12/MAPK3/TRAF6	51
R-HSA-181438	Toll Like Receptor 2 (TLR2) Cascade	51/659	98/10654	5.45881e-36	5.07669e-34	3.82378e-34	ELK1/IRAK4/TLR6/S100B/TIRAP/DUSP4/MEF2C/CD36/TLR1/IKBKG/HMGB1/FOS/TLR4/LY96/MAP3K7/NOD2/CD14/NFKB1/IRAK2/NFKBIA/SIGIRR/TLR2/MAP2K1/MAPK1/ATF2/UBC/MAPK11/SAA1/IRAK1/DUSP6/MAPK8/CREB1/MAP3K1/MAPK14/BTK/ECSIT/ATF1/MAPKAPK2/APP/NOD1/IKBKB/SOCS1/MAP2K4/RIPK2/RELA/CHUK/MYD88/NFKB2/S100A12/MAPK3/TRAF6	51
R-HSA-168181	Toll Like Receptor 7/8 (TLR7/8) Cascade	49/659	93/10654	5.95234e-35	4.68403e-33	3.52802e-33	TICAM2/ELK1/IRAK4/S100B/DUSP4/MEF2C/IKBKG/HMGB1/FOS/TLR4/LY96/MAP3K7/NOD2/CD14/NFKB1/IRAK2/TLR7/NFKBIA/IRF7/TLR9/TLR8/MAP2K1/MAPK1/ATF2/UBC/MAPK11/SAA1/IRAK1/DUSP6/MAPK8/CREB1/MAP3K1/MAPK14/ECSIT/ATF1/MAPKAPK2/APP/NOD1/IKBKB/MAP2K4/RIPK2/RELA/CHUK/MYD88/NFKB2/S100A12/MAPK3/TRAF6/TICAM1	49
R-HSA-975155	MyD88 dependent cascade initiated on endosome	49/659	93/10654	5.95234e-35	4.68403e-33	3.52802e-33	TICAM2/ELK1/IRAK4/S100B/DUSP4/MEF2C/IKBKG/HMGB1/FOS/TLR4/LY96/MAP3K7/NOD2/CD14/NFKB1/IRAK2/TLR7/NFKBIA/IRF7/TLR9/TLR8/MAP2K1/MAPK1/ATF2/UBC/MAPK11/SAA1/IRAK1/DUSP6/MAPK8/CREB1/MAP3K1/MAPK14/ECSIT/ATF1/MAPKAPK2/APP/NOD1/IKBKB/MAP2K4/RIPK2/RELA/CHUK/MYD88/NFKB2/S100A12/MAPK3/TRAF6/TICAM1	49
R-HSA-975138	TRAF6 mediated induction of NFkB and MAP kinases upon TLR7/8 or 9 activation	48/659	92/10654	5.42812e-34	3.9664e-32	2.98751e-32	TICAM2/ELK1/IRAK4/S100B/DUSP4/MEF2C/IKBKG/HMGB1/FOS/TLR4/LY96/MAP3K7/NOD2/CD14/NFKB1/IRAK2/TLR7/NFKBIA/TLR9/TLR8/MAP2K1/MAPK1/ATF2/UBC/MAPK11/SAA1/IRAK1/DUSP6/MAPK8/CREB1/MAP3K1/MAPK14/ECSIT/ATF1/MAPKAPK2/APP/NOD1/IKBKB/MAP2K4/RIPK2/RELA/CHUK/MYD88/NFKB2/S100A12/MAPK3/TRAF6/TICAM1	48
R-HSA-168138	Toll Like Receptor 9 (TLR9) Cascade	49/659	97/10654	8.39774e-34	5.72726e-32	4.31379e-32	TICAM2/ELK1/IRAK4/S100B/DUSP4/MEF2C/IKBKG/HMGB1/FOS/TLR4/LY96/MAP3K7/NOD2/CD14/NFKB1/IRAK2/TLR7/NFKBIA/IRF7/TLR9/TLR8/MAP2K1/MAPK1/ATF2/UBC/MAPK11/SAA1/IRAK1/DUSP6/MAPK8/CREB1/MAP3K1/MAPK14/ECSIT/ATF1/MAPKAPK2/APP/NOD1/IKBKB/MAP2K4/RIPK2/RELA/CHUK/MYD88/NFKB2/S100A12/MAPK3/TRAF6/TICAM1	49
R-HSA-166166	MyD88-independent TLR4 cascade	49/659	99/10654	2.96001e-33	1.78123e-31	1.34163e-31	IKBKE/TICAM2/ELK1/S100B/DUSP4/MEF2C/IKBKG/HMGB1/FOS/TLR4/LY96/MAP3K7/NOD2/CD14/CASP8/NFKB1/IRAK2/NFKBIA/IRF7/MAP2K1/MAPK1/ATF2/TRAF3/TANK/UBC/MAPK11/SAA1/IRAK1/IRF3/DUSP6/MAPK8/CREB1/MAPK14/ATF1/MAPKAPK2/FADD/APP/NOD1/IKBKB/MAP2K4/TBK1/RIPK2/RELA/CHUK/NFKB2/S100A12/MAPK3/TRAF6/TICAM1	49
R-HSA-937061	TRIF(TICAM1)-mediated TLR4 signaling	49/659	99/10654	2.96001e-33	1.78123e-31	1.34163e-31	IKBKE/TICAM2/ELK1/S100B/DUSP4/MEF2C/IKBKG/HMGB1/FOS/TLR4/LY96/MAP3K7/NOD2/CD14/CASP8/NFKB1/IRAK2/NFKBIA/IRF7/MAP2K1/MAPK1/ATF2/TRAF3/TANK/UBC/MAPK11/SAA1/IRAK1/IRF3/DUSP6/MAPK8/CREB1/MAPK14/ATF1/MAPKAPK2/FADD/APP/NOD1/IKBKB/MAP2K4/TBK1/RIPK2/RELA/CHUK/NFKB2/S100A12/MAPK3/TRAF6/TICAM1	49
R-HSA-168928	DDX58/IFIH1-mediated induction of interferon-alpha/beta	43/659	78/10654	6.72155e-32	3.82008e-30	2.8773e-30	CASP10/IKBKE/PIN1/DDX58/S100B/EP300/IKBKG/HMGB1/TNFAIP3/CASP8/NFKB1/NFKBIA/IRF7/CYLD/IFNB1/IFIH1/TRAF3/TANK/UBC/MAVS/IFNA8/SAA1/IRF3/ATG5/CREBBP/MAP3K1/IFNA7/ISG15/TRAF2/FADD/APP/NLRC5/IKBKB/TBK1/RELA/CHUK/NFKB2/ITCH/IFNA1/IFNA17/S100A12/TRAF6/ATG12	43
R-HSA-168164	Toll Like Receptor 3 (TLR3) Cascade	46/659	94/10654	5.4127e-31	2.91431e-29	2.19507e-29	IKBKE/ELK1/S100B/DUSP4/MEF2C/IKBKG/HMGB1/FOS/MAP3K7/NOD2/CASP8/NFKB1/IRAK2/NFKBIA/IRF7/MAP2K1/MAPK1/ATF2/TRAF3/TANK/UBC/MAPK11/SAA1/IRAK1/IRF3/DUSP6/MAPK8/CREB1/MAPK14/ATF1/MAPKAPK2/TLR3/FADD/APP/NOD1/IKBKB/MAP2K4/TBK1/RIPK2/RELA/CHUK/NFKB2/S100A12/MAPK3/TRAF6/TICAM1	46
R-HSA-168142	Toll Like Receptor 10 (TLR10) Cascade	42/659	85/10654	1.32085e-28	6.14196e-27	4.62614e-27	ELK1/IRAK4/S100B/TLR10/DUSP4/MEF2C/IKBKG/HMGB1/FOS/MAP3K7/NOD2/NFKB1/IRAK2/NFKBIA/MAP2K1/MAPK1/ATF2/UBC/MAPK11/SAA1/IRAK1/DUSP6/MAPK8/CREB1/MAP3K1/MAPK14/ECSIT/ATF1/MAPKAPK2/APP/NOD1/IKBKB/TLR5/MAP2K4/RIPK2/RELA/CHUK/MYD88/NFKB2/S100A12/MAPK3/TRAF6	42
R-HSA-168176	Toll Like Receptor 5 (TLR5) Cascade	42/659	85/10654	1.32085e-28	6.14196e-27	4.62614e-27	ELK1/IRAK4/S100B/TLR10/DUSP4/MEF2C/IKBKG/HMGB1/FOS/MAP3K7/NOD2/NFKB1/IRAK2/NFKBIA/MAP2K1/MAPK1/ATF2/UBC/MAPK11/SAA1/IRAK1/DUSP6/MAPK8/CREB1/MAP3K1/MAPK14/ECSIT/ATF1/MAPKAPK2/APP/NOD1/IKBKB/TLR5/MAP2K4/RIPK2/RELA/CHUK/MYD88/NFKB2/S100A12/MAPK3/TRAF6	42
R-HSA-975871	MyD88 cascade initiated on plasma membrane	42/659	85/10654	1.32085e-28	6.14196e-27	4.62614e-27	ELK1/IRAK4/S100B/TLR10/DUSP4/MEF2C/IKBKG/HMGB1/FOS/MAP3K7/NOD2/NFKB1/IRAK2/NFKBIA/MAP2K1/MAPK1/ATF2/UBC/MAPK11/SAA1/IRAK1/DUSP6/MAPK8/CREB1/MAP3K1/MAPK14/ECSIT/ATF1/MAPKAPK2/APP/NOD1/IKBKB/TLR5/MAP2K4/RIPK2/RELA/CHUK/MYD88/NFKB2/S100A12/MAPK3/TRAF6	42
R-HSA-166658	Complement cascade	35/659	58/10654	4.78326e-28	2.12751e-26	1.60245e-26	C4BPA/C7/C4B/C1QA/CR1/CFD/C3/CD46/CD81/SERPING1/C1S/CLU/C5/MBL2/C3AR1/C1R/CR2/C8B/CD55/C8G/MASP1/CFI/C2/CFB/C1QB/ELANE/CD19/C6/CFP/MASP2/CD59/CRP/GZMM/C8A/C9	35
R-HSA-5260271	Diseases of Immune System	23/659	24/10654	2.49919e-27	1.02267e-25	7.70278e-26	IRAK4/TLR6/TLR10/TIRAP/CD36/TLR1/IKBKG/TLR4/LY96/CD14/NFKB1/NFKBIA/TLR2/TRAF3/BTK/TLR3/IKBKB/TLR5/RELA/CHUK/MYD88/NFKB2/TICAM1	23
R-HSA-5602358	Diseases associated with the TLR signaling cascade	23/659	24/10654	2.49919e-27	1.02267e-25	7.70278e-26	IRAK4/TLR6/TLR10/TIRAP/CD36/TLR1/IKBKG/TLR4/LY96/CD14/NFKB1/NFKBIA/TLR2/TRAF3/BTK/TLR3/IKBKB/TLR5/RELA/CHUK/MYD88/NFKB2/TICAM1	23
R-HSA-909733	Interferon alpha/beta signaling	37/659	69/10654	5.2267e-27	2.0565e-25	1.54897e-25	JAK1/OAS3/IFI35/PSMB8/HLA-A/HLA-C/IRF2/STAT1/IRF1/IRF8/IRF7/STAT2/IFNB1/IFITM2/IFNA8/IFNAR1/IRF3/HLA-E/HLA-G/MX1/IFNAR2/BST2/IFNA7/IRF4/HLA-B/IFIT1/ISG15/ISG20/SOCS1/TYK2/IFITM1/IFIT2/IFNA1/IFI27/IFNA17/IRF5/EGR1	37
R-HSA-446652	Interleukin-1 family signaling	50/659	140/10654	9.82283e-26	3.72176e-24	2.80324e-24	IL1A/CTSG/IRAK4/S100B/IL1B/IL1RAP/STAT3/IKBKG/IL1R2/CASP1/PSMB10/PSMB8/HMGB1/TOLLIP/IL1R1/MAP3K7/NOD2/NFKB1/IRAK2/NFKBIA/SIGIRR/IL1RN/MAP2K1/SMAD3/UBC/SAA1/IRAK1/IL1RL1/PSMB7/IL4/MAPK8/IL18/IL13/PSMB9/APP/NOD1/IKBKB/MAP2K4/TBK1/IL1RL2/RIPK2/RELA/CHUK/MYD88/NFKB2/IL18RAP/PSMD7/IL18R1/S100A12/TRAF6	50
R-HSA-375276	Peptide ligand-binding receptors	59/659	201/10654	4.71008e-25	1.72086e-23	1.29616e-23	CCL25/FPR2/CCL28/CXCL16/CXCR4/CCL16/CXCR2/CXCR5/CXCR3/CCL19/CCR4/C3/CCL23/CCL2/CCR3/CCR7/XCL2/C5/PMCH/CCL11/C3AR1/CCL20/CX3CL1/CXCL13/CXCL12/SAA1/CCL3/CCL7/CXCL11/CCL5/CCRL2/CCL17/CX3CR1/CXCL1/CCL22/CCR6/APP/CXCL6/XCR1/CXCR1/PPBP/CCR9/CXCL10/CCR1/CCL13/CCL1/CXCL3/F2RL1/CCL27/CXCL9/CXCL2/CXCL5/CXCR6/CCR5/CCR2/CCL4/CCL3L1/CCL21/ANXA1	59
R-HSA-977606	Regulation of Complement cascade	29/659	47/10654	7.81889e-24	2.75818e-22	2.07747e-22	C4BPA/C7/C4B/C1QA/CR1/C3/CD46/CD81/SERPING1/C1S/CLU/C5/C3AR1/C1R/CR2/C8B/CD55/C8G/CFI/C2/CFB/C1QB/ELANE/CD19/C6/CFP/CD59/C8A/C9	29
R-HSA-5668541	TNFR2 non-canonical NF-kB pathway	41/659	102/10654	1.34229e-23	4.5772e-22	3.44756e-22	TNFRSF14/TNFRSF18/LTB/RELB/CD40/CD27/PSMB10/PSMB8/TNFSF15/TNFRSF11A/TNFRSF13C/TNFSF12/TNFRSF1A/TNFRSF13B/TNFRSF9/TNFRSF11B/TNF/TNFRSF4/LTA/TNFRSF8/CD70/TNFSF14/TRAF3/UBC/TNFRSF17/TNFSF18/PSMB7/TNFSF4/CD40LG/PSMB9/TNFRSF1B/TNFRSF12A/LTBR/TNFSF11/TNFSF13/TRAF2/CHUK/NFKB2/TNFSF8/PSMD7/TNFSF13B	41
R-HSA-913531	Interferon Signaling	56/659	199/10654	7.97557e-23	2.63194e-21	1.98238e-21	PIN1/JAK1/DDX58/VCAM1/OAS3/IFI35/PSMB8/HLA-A/HLA-C/IFNGR1/PRKCD/IRF2/STAT1/HLA-DRA/IRF1/HLA-DQB1/CD44/IRF8/IRF7/STAT2/IFNB1/HLA-DQA1/IFITM2/NCAM1/UBC/IFNA8/IFNAR1/IRF3/HLA-E/NUP107/IFNG/HLA-G/MX1/IFNAR2/BST2/IFNA7/IRF4/JAK2/HLA-B/IFIT1/ISG15/ISG20/SOCS1/TYK2/IFITM1/FCGR1A/IFIT2/ICAM1/IFNA1/IFI27/IFNA17/MAPK3/HLA-DPB1/IRF5/HLA-DPA1/EGR1	56
R-HSA-451927	Interleukin-2 family signaling	27/659	44/10654	3.52688e-22	1.1275e-20	8.49235e-21	IL5/INPP5D/JAK1/CSF2/STAT5B/STAT3/IL21/IL21R/IL2RG/IL15RA/STAT1/SYK/PIK3CD/IL2/IL9/IL3RA/CSF2RB/IL15/IL2RA/JAK3/HAVCR2/LCK/JAK2/IL3/IL2RB/IL5RA/STAT4	27
R-HSA-448424	Interleukin-17 signaling	33/659	72/10654	2.10514e-21	6.52594e-20	4.91535e-20	IL17F/ELK1/DUSP4/MEF2C/IKBKG/FOS/MAP3K7/NOD2/IL17RB/NFKB1/IRAK2/MAP2K1/MAPK1/ATF2/UBC/MAPK11/IRAK1/IL17RA/DUSP6/MAPK8/CREB1/MAPK14/ATF1/MAPKAPK2/NOD1/IKBKB/MAP2K4/IL25/IL17A/RIPK2/CHUK/MAPK3/TRAF6	33
R-HSA-168643	Nucleotide-binding domain, leucine rich repeat containing receptor (NLR) signaling pathways	29/659	55/10654	3.79936e-21	1.14316e-19	8.61032e-20	IKBKG/CASP1/MAP3K7/NOD2/TNFAIP3/CASP8/CARD9/NFKB1/IRAK2/CYLD/UBC/MAPK11/IRAK1/TXNIP/MAPK14/BCL2/APP/NOD1/IKBKB/PYCARD/MEFV/RIPK2/RELA/CHUK/NFKB2/BCL2L1/ITCH/NLRP3/TRAF6	29
R-HSA-5669034	TNFs bind their physiological receptors	21/659	29/10654	8.22858e-20	2.4051e-18	1.81152e-18	TNFRSF14/TNFRSF18/CD27/TNFSF15/TNFRSF1A/TNFRSF13B/TNFRSF9/TNFRSF11B/TNFRSF4/LTA/TNFRSF8/CD70/TNFSF14/TNFRSF17/TNFSF18/TNFSF4/TNFRSF1B/TNFSF11/TNFSF13/TNFSF8/TNFSF13B	21
R-HSA-202733	Cell surface interactions at the vascular wall	43/659	137/10654	8.89444e-20	2.5275e-18	1.90372e-18	INPP5D/ITGB1/SPN/JAM3/FCER1G/ITGAX/CD84/CD58/CD44/CEACAM1/PECAM1/CD244/ITGA4/TGFB1/THBD/ITGAM/TREM1/ITGAL/ITGA5/EPCAM/TNFRSF10B/FYN/CD99/MERTK/LCK/SELE/CEACAM8/IGLL1/FN1/HRAS/ITGA6/ITGB3/LYN/CEACAM6/CD48/MIF/CD47/SELPLG/CD2/ITGB2/SELL/CD74/PPIA	43
R-HSA-9020702	Interleukin-1 signaling	36/659	103/10654	1.7481e-18	4.83327e-17	3.64043e-17	IL1A/IRAK4/S100B/IL1B/IL1RAP/IKBKG/IL1R2/PSMB10/PSMB8/HMGB1/TOLLIP/IL1R1/MAP3K7/NOD2/NFKB1/IRAK2/NFKBIA/IL1RN/MAP2K1/UBC/SAA1/IRAK1/PSMB7/PSMB9/APP/NOD1/IKBKB/MAP2K4/RIPK2/RELA/CHUK/MYD88/NFKB2/PSMD7/S100A12/TRAF6	36
R-HSA-450294	MAP kinase activation	28/659	64/10654	1.11319e-17	2.99682e-16	2.25722e-16	ELK1/DUSP4/MEF2C/IKBKG/FOS/MAP3K7/NOD2/NFKB1/IRAK2/MAP2K1/MAPK1/ATF2/UBC/MAPK11/IRAK1/DUSP6/MAPK8/CREB1/MAPK14/ATF1/MAPKAPK2/NOD1/IKBKB/MAP2K4/RIPK2/CHUK/MAPK3/TRAF6	28
R-HSA-933542	TRAF6 mediated NF-kB activation	18/659	24/10654	1.33379e-17	3.49862e-16	2.63517e-16	DDX58/S100B/IKBKG/HMGB1/NFKB1/NFKBIA/IFIH1/MAVS/SAA1/MAP3K1/TRAF2/APP/IKBKB/RELA/CHUK/NFKB2/S100A12/TRAF6	18
R-HSA-5621481	C-type lectin receptors (CLRs)	41/659	142/10654	1.93001e-17	4.93601e-16	3.71781e-16	CARD11/CD209/IL1B/RELB/EP300/IKBKG/FCER1G/PSMB10/PSMB8/PRKCD/MAP3K7/SYK/CASP8/ICAM3/CARD9/NFKB1/NFKBIA/CLEC4C/CLEC4A/BCL10/UBC/NFATC2/MUC1/CLEC7A/CLEC6A/CREBBP/PSMB7/NFATC3/FYN/NFATC1/PSMB9/ICAM2/HRAS/IKBKB/PYCARD/RELA/CHUK/LYN/NFKB2/PSMD7/TRAF6	41
R-HSA-6798695	Neutrophil degranulation	80/659	480/10654	1.13553e-16	2.83328e-15	2.13403e-15	FPR2/CD53/TICAM2/CTSG/LGALS3/CLEC5A/CXCR2/GPI/CD36/CR1/CFD/PTPRC/FCER1G/ITGAX/HMGB1/HLA-C/TOLLIP/C3/PRG2/IGF2R/CYBB/PRKCD/CD14/CD58/NFKB1/CLEC4C/PSEN1/CD44/CEACAM1/CD63/C3AR1/TLR2/PECAM1/ATG7/CD33/PLAU/MAPK1/ARG1/BST1/LAMP2/CD55/ITGAM/SLC11A1/LCN2/S100A7/CTSH/ITGAL/PSMB7/MAPK14/FCGR2A/CXCL1/TNFRSF1B/CD68/CHIT1/BST2/CEACAM8/HLA-B/ELANE/CFP/MME/LTF/PYCARD/LAMP1/CD59/CXCR1/PPBP/S100A8/CEACAM6/CAMP/C…	80
R-HSA-445989	TAK1 activates NFkB by phosphorylation and activation of IKKs complex	20/659	33/10654	1.36271e-16	3.31918e-15	2.50002e-15	S100B/IKBKG/HMGB1/MAP3K7/NOD2/NFKB1/IRAK2/NFKBIA/UBC/SAA1/IRAK1/APP/NOD1/IKBKB/RIPK2/RELA/CHUK/NFKB2/S100A12/TRAF6	20
R-HSA-1236975	Antigen processing-Cross presentation	33/659	99/10654	2.44349e-16	5.81324e-15	4.37855e-15	TLR6/TIRAP/CD36/TLR1/MRC1/IKBKG/PSMB10/PSMB8/HLA-A/HLA-C/TAP2/TLR4/LY96/CYBB/CD14/TAP1/TLR2/UBC/HLA-E/PSMB7/TAPBP/PSMB9/BTK/HLA-G/HLA-B/IKBKB/CHUK/MYD88/CD207/FCGR1A/NCF4/CTSS/PSMD7	33
R-HSA-373076	Class A/1 (Rhodopsin-like receptors)	61/659	335/10654	1.05851e-14	2.46103e-13	1.85366e-13	CCL25/FPR2/CCL28/CXCL16/CXCR4/CCL16/CXCR2/CXCR5/CXCR3/CCL19/CCR4/C3/CCL23/CCL2/CCR3/CCR7/CMKLR1/XCL2/C5/PMCH/CCL11/C3AR1/CCL20/CX3CL1/CXCL13/CXCL12/SAA1/CCL3/CCL7/CXCL11/CCL5/CCRL2/CCL17/CX3CR1/CXCL1/CCL22/CCR6/APP/CXCL6/XCR1/CXCR1/PPBP/CCR9/CXCL10/CCR1/CCL13/CCL1/CXCL3/F2RL1/CCL27/CXCL9/CXCL2/CXCL5/CXCR6/CCR5/ADORA2A/CCR2/CCL4/CCL3L1/CCL21/ANXA1	61
R-HSA-512988	Interleukin-3, Interleukin-5 and GM-CSF signaling	22/659	48/10654	1.08917e-14	2.47605e-13	1.86497e-13	IL5/INPP5D/JAK1/CSF2/STAT5B/IL2RG/SYK/HCK/PIK3CD/IL2/IL3RA/CSF2RB/IL2RA/JAK3/UBC/FYN/JAK2/IL3/IL2RB/IL5RA/LYN/BLNK	22
R-HSA-877300	Interferon gamma signaling	30/659	92/10654	1.12525e-14	2.50247e-13	1.88487e-13	JAK1/VCAM1/OAS3/HLA-A/HLA-C/IFNGR1/PRKCD/IRF2/STAT1/HLA-DRA/IRF1/HLA-DQB1/CD44/IRF8/IRF7/HLA-DQA1/NCAM1/IRF3/HLA-E/IFNG/HLA-G/IRF4/JAK2/HLA-B/SOCS1/FCGR1A/ICAM1/HLA-DPB1/IRF5/HLA-DPA1	30
R-HSA-5676594	TNF receptor superfamily (TNFSF) members mediating non-canonical NF-kB pathway	14/659	18/10654	2.55339e-14	5.55769e-13	4.18607e-13	LTB/CD40/TNFRSF11A/TNFRSF13C/TNFSF12/LTA/TNFSF14/TRAF3/CD40LG/TNFRSF12A/LTBR/TNFSF11/TRAF2/TNFSF13B	14
R-HSA-168638	NOD1/2 Signaling Pathway	19/659	36/10654	2.68705e-14	5.72678e-13	4.31343e-13	IKBKG/CASP1/MAP3K7/NOD2/TNFAIP3/CASP8/CARD9/IRAK2/CYLD/UBC/MAPK11/IRAK1/MAPK14/NOD1/IKBKB/RIPK2/CHUK/ITCH/TRAF6	19
R-HSA-5603041	IRAK4 deficiency (TLR2/4)	11/659	11/10654	4.68708e-14	9.78548e-13	7.37045e-13	IRAK4/TLR6/TIRAP/CD36/TLR1/TLR4/LY96/CD14/TLR2/BTK/MYD88	11
R-HSA-933541	TRAF6 mediated IRF7 activation	17/659	29/10654	5.99704e-14	1.22699e-12	9.24175e-13	IKBKE/DDX58/EP300/IRF7/IFNB1/IFIH1/TANK/MAVS/IFNA8/IRF3/CREBBP/IFNA7/TRAF2/TBK1/IFNA1/IFNA17/TRAF6	17
R-HSA-983705	Signaling by the B Cell Receptor (BCR)	32/659	112/10654	9.59742e-14	1.92513e-12	1.45001e-12	CARD11/CD22/IKBKG/PSMB10/PSMB8/MAP3K7/SYK/PIK3CD/NFKB1/NFKBIA/BCL10/UBC/NFATC2/BLK/CD79A/PSMB7/REL/NFATC3/FYN/NFATC1/PSMB9/BTK/CD79B/CD19/HRAS/IKBKB/RELA/CHUK/LYN/PSMD7/BLNK/PPIA	32
R-HSA-2454202	Fc epsilon receptor (FCERI) signaling	35/659	134/10654	1.27109e-13	2.50062e-12	1.88348e-12	FCER1A/CARD11/IKBKG/FCER1G/PSMB10/PSMB8/FOS/MAP3K7/SYK/ITK/NFKB1/NFKBIA/MAPK1/BCL10/UBC/NFATC2/PSMB7/MS4A2/MAPK8/MAP3K1/NFATC3/FYN/NFATC1/PSMB9/BTK/HRAS/IKBKB/MAP2K4/TXK/RELA/CHUK/LYN/PSMD7/MAPK3/TRAF6	35
R-HSA-388841	Costimulation by the CD28 family	25/659	70/10654	1.78709e-13	3.44943e-12	2.59812e-12	TNFRSF14/CD3G/ICOSLG/HLA-DRA/HLA-DQB1/ICOS/CTLA4/CD86/BTLA/HLA-DQA1/CD3D/CD247/CD4/FYN/AKT3/LCK/CD28/LYN/CD80/PDCD1/HLA-DPB1/PDCD1LG2/CD274/HLA-DPA1/CD3E	25
R-HSA-166663	Initial triggering of complement	15/659	23/10654	1.9623e-13	3.71748e-12	2.80001e-12	C4B/C1QA/CFD/C3/C1S/MBL2/C1R/MASP1/C2/CFB/C1QB/CFP/MASP2/CRP/GZMM	15
R-HSA-1236974	ER-Phagosome pathway	27/659	83/10654	2.61571e-13	4.86521e-12	3.66449e-12	TLR6/TIRAP/CD36/TLR1/IKBKG/PSMB10/PSMB8/HLA-A/HLA-C/TAP2/TLR4/LY96/CD14/TAP1/TLR2/UBC/HLA-E/PSMB7/TAPBP/PSMB9/BTK/HLA-G/HLA-B/IKBKB/CHUK/MYD88/PSMD7	27
R-HSA-216083	Integrin cell surface interactions	27/659	85/10654	5.01972e-13	9.16996e-12	6.90684e-12	ITGB1/SPP1/VCAM1/ITGA2B/JAM3/CDH1/ITGA1/ITGAX/THBS1/ICAM3/CD44/PECAM1/ITGA4/COL3A1/ICAM4/ITGAM/ITGAL/ITGA5/ICAM2/ITGAE/FN1/ITGA6/ITGB3/ICAM1/ITGA2/CD47/ITGB2	27
R-HSA-202424	Downstream TCR signaling	29/659	98/10654	5.24289e-13	9.40961e-12	7.08734e-12	INPP5D/CARD11/IKBKG/PSMB10/PSMB8/CD3G/MAP3K7/HLA-DRA/NFKB1/NFKBIA/HLA-DQB1/HLA-DQA1/CD3D/CD247/BCL10/UBC/PSMB7/CD4/PSMB9/LCK/IKBKB/RIPK2/RELA/CHUK/PSMD7/HLA-DPB1/TRAF6/HLA-DPA1/CD3E	29
R-HSA-202403	TCR signaling	32/659	119/10654	6.08457e-13	1.07319e-11	8.08331e-12	INPP5D/CARD11/IKBKG/PTPRC/PSMB10/PSMB8/CD3G/MAP3K7/HLA-DRA/ITK/NFKB1/NFKBIA/HLA-DQB1/HLA-DQA1/CD3D/CD247/BCL10/UBC/PSMB7/CD4/PSMB9/LCK/ZAP70/IKBKB/RIPK2/RELA/CHUK/PSMD7/HLA-DPB1/TRAF6/HLA-DPA1/CD3E	32
R-HSA-5602498	MyD88 deficiency (TLR2/4)	10/659	10/10654	7.6871e-13	1.33287e-11	1.00392e-11	TLR6/TIRAP/CD36/TLR1/TLR4/LY96/CD14/TLR2/BTK/MYD88	10
R-HSA-8854691	Interleukin-20 family signaling	15/659	25/10654	1.16412e-12	1.98483e-11	1.49498e-11	JAK1/STAT5B/STAT3/STAT1/IL22/STAT2/IL19/JAK3/IL22RA1/IL22RA2/IL24/JAK2/IL26/STAT4/TYK2	15
R-HSA-389948	PD-1 signaling	14/659	23/10654	5.09789e-12	8.54941e-11	6.43944e-11	CD3G/HLA-DRA/HLA-DQB1/HLA-DQA1/CD3D/CD247/CD4/LCK/PDCD1/HLA-DPB1/PDCD1LG2/CD274/HLA-DPA1/CD3E	14
R-HSA-912526	Interleukin receptor SHC signaling	15/659	27/10654	5.50937e-12	9.09045e-11	6.84695e-11	IL5/INPP5D/JAK1/CSF2/IL2RG/PIK3CD/IL2/IL3RA/CSF2RB/IL2RA/JAK3/JAK2/IL3/IL2RB/IL5RA	15
R-HSA-5607764	CLEC7A (Dectin-1) signaling	28/659	101/10654	7.73449e-12	1.25516e-10	9.45393e-11	CARD11/IL1B/RELB/IKBKG/PSMB10/PSMB8/PRKCD/MAP3K7/SYK/CASP8/CARD9/NFKB1/NFKBIA/BCL10/UBC/NFATC2/CLEC7A/PSMB7/NFATC3/NFATC1/PSMB9/IKBKB/PYCARD/RELA/CHUK/NFKB2/PSMD7/TRAF6	28
R-HSA-447115	Interleukin-12 family signaling	21/659	57/10654	7.85245e-12	1.25516e-10	9.45393e-11	JAK1/EBI3/STAT3/STAT1/IL6ST/IL23R/IL10/IL12RB1/IFNG/LCP1/JAK2/IL23A/IL12A/SERPINB2/STAT4/TYK2/IL12RB2/IL27/IL12B/MIF/PPIA	21
R-HSA-918233	TRAF3-dependent IRF activation pathway	11/659	14/10654	1.43617e-11	2.26031e-10	1.70247e-10	IKBKE/DDX58/EP300/IRF7/IFNB1/IFIH1/TRAF3/MAVS/IRF3/CREBBP/TBK1	11
R-HSA-936440	Negative regulators of DDX58/IFIH1 signaling	16/659	34/10654	2.97169e-11	4.60612e-10	3.46934e-10	IKBKE/PIN1/DDX58/TNFAIP3/CYLD/IFIH1/TRAF3/UBC/MAVS/IRF3/ATG5/ISG15/NLRC5/TBK1/ITCH/ATG12	16
R-HSA-936964	Activation of IRF3/IRF7 mediated by TBK1/IKK epsilon	12/659	18/10654	3.74706e-11	5.72125e-10	4.30926e-10	IKBKE/TICAM2/TLR4/LY96/CD14/IRF7/TRAF3/TANK/UBC/IRF3/TBK1/TICAM1	12
R-HSA-8984722	Interleukin-35 Signalling	10/659	12/10654	4.52673e-11	6.81007e-10	5.12936e-10	JAK1/EBI3/STAT3/STAT1/IL6ST/JAK2/IL12A/STAT4/TYK2/IL12RB2	10
R-HSA-202430	Translocation of ZAP-70 to Immunological synapse	12/659	19/10654	9.60074e-11	1.42341e-09	1.07212e-09	CD3G/HLA-DRA/HLA-DQB1/HLA-DQA1/CD3D/CD247/CD4/LCK/ZAP70/HLA-DPB1/HLA-DPA1/CD3E	12
R-HSA-112409	RAF-independent MAPK1/3 activation	13/659	23/10654	1.11177e-10	1.62477e-09	1.22378e-09	JAK1/MAP2K2/DUSP4/IL6/IL6ST/CDK1/MAP2K1/MAPK1/IL6R/DUSP6/JAK2/TYK2/MAPK3	13
R-HSA-110056	MAPK3 (ERK1) activation	9/659	10/10654	1.18973e-10	1.66725e-09	1.25578e-09	JAK1/IL6/IL6ST/CDK1/MAP2K1/IL6R/JAK2/TYK2/MAPK3	9
R-HSA-8877330	RUNX1 and FOXP3 control the development of regulatory T lymphocytes (Tregs)	9/659	10/10654	1.18973e-10	1.66725e-09	1.25578e-09	TNFRSF18/FOXP3/CR1/IL2/CTLA4/IL2RA/NFATC2/IFNG/RUNX1	9
R-HSA-9020958	Interleukin-21 signaling	9/659	10/10654	1.18973e-10	1.66725e-09	1.25578e-09	JAK1/STAT5B/STAT3/IL21/IL21R/IL2RG/STAT1/JAK3/STAT4	9
R-HSA-140534	Caspase activation via Death Receptors in the presence of ligand	11/659	17/10654	4.11115e-10	5.68339e-09	4.28074e-09	TICAM2/TNFSF10/TLR4/LY96/CD14/CASP8/TNFRSF10B/TRAF2/FADD/FAS/TICAM1	11
R-HSA-1606322	ZBP1(DAI) mediated induction of type I IFNs	12/659	21/10654	4.99071e-10	6.80732e-09	5.12729e-09	IKBKG/NFKB1/NFKBIA/IRF3/TLR3/IKBKB/TBK1/RELA/CHUK/MYD88/NFKB2/TICAM1	12
R-HSA-202427	Phosphorylation of CD3 and TCR zeta chains	12/659	22/10654	1.03649e-09	1.38083e-08	1.04005e-08	PTPRC/CD3G/HLA-DRA/HLA-DQB1/HLA-DQA1/CD3D/CD247/CD4/LCK/HLA-DPB1/HLA-DPA1/CD3E	12
R-HSA-450282	MAPK targets/ Nuclear events mediated by MAP kinases	14/659	31/10654	1.03934e-09	1.38083e-08	1.04005e-08	ELK1/DUSP4/MEF2C/FOS/MAPK1/ATF2/MAPK11/DUSP6/MAPK8/CREB1/MAPK14/ATF1/MAPKAPK2/MAPK3	14
R-HSA-2029481	FCGR activation	9/659	12/10654	2.33783e-09	2.95259e-08	2.2239e-08	CD3G/SYK/HCK/CD247/FCGR2A/FYN/FCGR3A/LYN/FCGR1A	9
R-HSA-9013973	TICAM1-dependent activation of IRF3/IRF7	9/659	12/10654	2.33783e-09	2.95259e-08	2.2239e-08	IKBKE/IRF7/TRAF3/TANK/UBC/IRF3/TLR3/TBK1/TICAM1	9
R-HSA-9020558	Interleukin-2 signaling	9/659	12/10654	2.33783e-09	2.95259e-08	2.2239e-08	JAK1/STAT5B/IL2RG/SYK/IL2/IL2RA/JAK3/LCK/IL2RB	9
R-HSA-933543	NF-kB activation through FADD/RIP-1 pathway mediated by caspase-8 and -10	9/659	12/10654	2.33783e-09	2.95259e-08	2.2239e-08	CASP10/DDX58/IKBKG/CASP8/IFIH1/MAVS/FADD/IKBKB/CHUK	9
R-HSA-450302	activated TAK1 mediates p38 MAPK activation	12/659	24/10654	3.86293e-09	4.76118e-08	3.58613e-08	IKBKG/MAP3K7/NOD2/IRAK2/UBC/MAPK11/IRAK1/MAPK14/MAPKAPK2/NOD1/RIPK2/TRAF6	12
R-HSA-6783589	Interleukin-6 family signaling	12/659	24/10654	3.86293e-09	4.76118e-08	3.58613e-08	JAK1/STAT3/IL6/STAT1/IL6ST/IL11/IL6R/LIF/OSM/JAK2/TYK2/IL11RA	12
R-HSA-622312	Inflammasomes	11/659	20/10654	4.69837e-09	5.72194e-08	4.30978e-08	CASP1/NFKB1/TXNIP/BCL2/APP/PYCARD/MEFV/RELA/NFKB2/BCL2L1/NLRP3	11
R-HSA-73887	Death Receptor Signalling	29/659	141/10654	7.21464e-09	8.59116e-08	6.47088e-08	CASP10/TNFSF10/SMPD3/PSEN2/IKBKG/MAP3K7/TNFAIP3/CASP8/TNFRSF1A/NFKB1/CASP3/NFKBIA/PSEN1/CYLD/TNF/UBC/IRAK1/MAPK8/TNFRSF10B/TRAF2/FADD/IKBKB/FAS/RIPK2/RELA/CHUK/MYD88/TRAF6/HDAC3	29
R-HSA-500792	GPCR ligand binding	62/659	468/10654	7.22229e-09	8.59116e-08	6.47088e-08	CCL25/FPR2/CCL28/CXCL16/CXCR4/CCL16/CXCR2/CXCR5/CXCR3/CCL19/CCR4/C3/CCL23/CCL2/CCR3/CCR7/CMKLR1/XCL2/C5/PMCH/CCL11/C3AR1/CCL20/CX3CL1/CXCL13/CD55/CXCL12/SAA1/CCL3/CCL7/CXCL11/CCL5/CCRL2/CCL17/CX3CR1/CXCL1/CCL22/CCR6/APP/CXCL6/XCR1/CXCR1/PPBP/CCR9/CXCL10/CCR1/CCL13/CCL1/CXCL3/F2RL1/CCL27/CXCL9/CXCL2/CXCL5/CXCR6/CCR5/ADORA2A/CCR2/CCL4/CCL3L1/CCL21/ANXA1	62
R-HSA-5621575	CD209 (DC-SIGN) signaling	11/659	21/10654	9.31759e-09	1.09562e-07	8.25224e-08	CD209/RELB/EP300/ICAM3/NFKB1/CREBBP/FYN/ICAM2/HRAS/RELA/LYN	11
R-HSA-1810476	RIP-mediated NFkB activation via ZBP1	10/659	17/10654	1.00345e-08	1.16651e-07	8.78618e-08	IKBKG/NFKB1/NFKBIA/TLR3/IKBKB/RELA/CHUK/MYD88/NFKB2/TICAM1	10
R-HSA-109581	Apoptosis	33/659	178/10654	1.03802e-08	1.19315e-07	8.9868e-08	TICAM2/GZMB/TNFSF10/CDH1/STAT3/BID/PSMB10/PSMB8/HMGB1/TLR4/LY96/PRKCD/CD14/CASP8/CASP3/MAPK1/UBC/PSMB7/MAPK8/BCL2/TNFRSF10B/TP53/PSMB9/AKT3/TRAF2/FADD/FAS/BAX/BCL2L1/C1QBP/PSMD7/MAPK3/TICAM1	33
R-HSA-912694	Regulation of IFNA signaling	12/659	26/10654	1.22963e-08	1.39768e-07	1.05274e-07	JAK1/STAT1/STAT2/IFNB1/IFNA8/IFNAR1/IFNAR2/IFNA7/SOCS1/TYK2/IFNA1/IFNA17	12
R-HSA-5684996	MAPK1/MAPK3 signaling	41/659	255/10654	1.33761e-08	1.50371e-07	1.1326e-07	IL5/JAK1/CSF2/MAP2K2/ITGA2B/DUSP4/PSMB10/PSMB8/IL6/IL2RG/IL6ST/IL2/CDK1/NEFL/IL3RA/CSF2RB/MAP2K1/IL2RA/NCAM1/JAK3/MAPK1/UBC/IL6R/DUSP6/KIT/PSMB7/FYN/PSMB9/JAK2/PDGFRB/IL3/FN1/HRAS/IL2RB/IL5RA/TYK2/ITGB3/PSMD7/MAPK3/FLT3/FLT3LG	41
R-HSA-5357801	Programmed Cell Death	33/659	181/10654	1.5962e-08	1.7749e-07	1.33686e-07	TICAM2/GZMB/TNFSF10/CDH1/STAT3/BID/PSMB10/PSMB8/HMGB1/TLR4/LY96/PRKCD/CD14/CASP8/CASP3/MAPK1/UBC/PSMB7/MAPK8/BCL2/TNFRSF10B/TP53/PSMB9/AKT3/TRAF2/FADD/FAS/BAX/BCL2L1/C1QBP/PSMD7/MAPK3/TICAM1	33
R-HSA-1168372	Downstream signaling events of B Cell Receptor (BCR)	21/659	83/10654	1.95803e-08	2.15384e-07	1.62227e-07	CARD11/IKBKG/PSMB10/PSMB8/MAP3K7/NFKB1/NFKBIA/BCL10/UBC/NFATC2/PSMB7/REL/NFATC3/NFATC1/PSMB9/HRAS/IKBKB/RELA/CHUK/PSMD7/PPIA	21
R-HSA-5357769	Caspase activation via extrinsic apoptotic signalling pathway	12/659	27/10654	2.08962e-08	2.27413e-07	1.71288e-07	TICAM2/TNFSF10/TLR4/LY96/CD14/CASP8/CASP3/TNFRSF10B/TRAF2/FADD/FAS/TICAM1	12
R-HSA-1834949	Cytosolic sensors of pathogen-associated DNA	18/659	63/10654	2.60505e-08	2.80522e-07	2.1129e-07	EP300/IKBKG/IFI16/NFKB1/NFKBIA/IRF7/UBC/STAT6/IRF3/CREBBP/TLR3/IKBKB/TBK1/RELA/CHUK/MYD88/NFKB2/TICAM1	18
R-HSA-9006934	Signaling by Receptor Tyrosine Kinases	61/659	473/10654	2.66529e-08	2.84019e-07	2.13924e-07	ITGB1/SPP1/ELK1/S100B/STAT5B/MAP2K2/DUSP4/STAT3/MEF2C/PSEN2/APOE/THBS1/VEGFC/AXL/CYBB/PRKCD/STAT1/CMA1/MST1R/PSEN1/TLR9/MAP2K1/COL3A1/MAPK1/UBC/CDH5/PRKCE/MAPK11/CXCL12/STAT6/DUSP6/KIT/CREB1/MAPK14/CYFIP2/FYN/AKT3/LCK/ATF1/IGF1R/MAPKAPK2/JAK2/PDGFRB/FN1/HRAS/SOCS1/BAX/ITGB3/LYN/ITCH/NCF4/NRP1/SH2B2/ADORA2A/MAPK3/VEGFA/ITGA2/PDGFC/FLT3/FLT3LG/POLR2A	61
R-HSA-1059683	Interleukin-6 signaling	8/659	11/10654	2.87287e-08	2.99892e-07	2.2588e-07	JAK1/STAT3/IL6/STAT1/IL6ST/IL6R/JAK2/TYK2	8
R-HSA-9020956	Interleukin-27 signaling	8/659	11/10654	2.87287e-08	2.99892e-07	2.2588e-07	JAK1/EBI3/STAT3/STAT1/IL6ST/JAK2/TYK2/IL27	8
R-HSA-202433	Generation of second messenger molecules	13/659	33/10654	3.12419e-08	3.22833e-07	2.43159e-07	CD3G/HLA-DRA/ITK/HLA-DQB1/HLA-DQA1/CD3D/CD247/CD4/LCK/ZAP70/HLA-DPB1/HLA-DPA1/CD3E	13
R-HSA-450321	JNK (c-Jun kinases) phosphorylation and activation mediated by activated human TAK1	11/659	23/10654	3.18554e-08	3.25881e-07	2.45454e-07	IKBKG/MAP3K7/NOD2/IRAK2/UBC/IRAK1/MAPK8/NOD1/MAP2K4/RIPK2/TRAF6	11
R-HSA-5686938	Regulation of TLR by endogenous ligand	10/659	19/10654	4.25419e-08	4.30894e-07	3.24551e-07	TLR6/CD36/TLR1/HMGB1/TLR4/LY96/CD14/TLR2/LBP/S100A8	10
R-HSA-844456	The NLRP3 inflammasome	9/659	15/10654	4.49062e-08	4.4601e-07	3.35936e-07	CASP1/NFKB1/TXNIP/APP/PYCARD/MEFV/RELA/NFKB2/NLRP3	9
R-HSA-975110	TRAF6 mediated IRF7 activation in TLR7/8 or 9 signaling	9/659	15/10654	4.49062e-08	4.4601e-07	3.35936e-07	IRAK4/TLR7/IRF7/TLR9/TLR8/UBC/IRAK1/MYD88/TRAF6	9
R-HSA-449836	Other interleukin signaling	11/659	24/10654	5.55413e-08	5.46335e-07	4.11501e-07	JAK1/CSF3R/IL16/CASP3/IL32/CD4/IL34/TYK2/CSF1R/CSF1/CSF3	11
R-HSA-2871837	FCERI mediated NF-kB activation	20/659	82/10654	8.28287e-08	8.06988e-07	6.07826e-07	FCER1A/CARD11/IKBKG/FCER1G/PSMB10/PSMB8/MAP3K7/NFKB1/NFKBIA/BCL10/UBC/PSMB7/MS4A2/PSMB9/IKBKB/RELA/CHUK/LYN/PSMD7/TRAF6	20
R-HSA-198725	Nuclear Events (kinase and transcription factor activation)	11/659	25/10654	9.36706e-08	9.04009e-07	6.80902e-07	ELK1/DUSP4/MEF2C/MAPK1/MAPK11/DUSP6/CREB1/MAPK14/ATF1/MAPKAPK2/MAPK3	11
R-HSA-193639	p75NTR signals via NF-kB	9/659	16/10654	9.70194e-08	9.18989e-07	6.92185e-07	NFKB1/NFKBIA/UBC/IRAK1/IKBKB/RIPK2/RELA/MYD88/TRAF6	9
R-HSA-975163	IRAK2 mediated activation of TAK1 complex upon TLR7/8 or 9 stimulation	9/659	16/10654	9.70194e-08	9.18989e-07	6.92185e-07	TICAM2/TLR4/LY96/MAP3K7/CD14/IRAK2/UBC/TRAF6/TICAM1	9
R-HSA-5683057	MAPK family signaling cascades	43/659	294/10654	1.00677e-07	9.44884e-07	7.11689e-07	IL5/JAK1/CSF2/MAP2K2/ITGA2B/DUSP4/PSMB10/PSMB8/IL6/IL2RG/IL6ST/IL2/CDK1/NEFL/IL3RA/CSF2RB/MAP2K1/IL2RA/NCAM1/JAK3/MAPK1/UBC/IL6R/DUSP6/KIT/PSMB7/FYN/PSMB9/JAK2/PDGFRB/IL3/FN1/RAG1/HRAS/IL2RB/IL5RA/TYK2/ITGB3/PSMD7/MAPK3/FLT3/FLT3LG/CCND3	43
R-HSA-445144	Signal transduction by L1	10/659	21/10654	1.44992e-07	1.34843e-06	1.01564e-06	ITGB1/MAP2K2/ITGA2B/MAP2K1/NCAM1/MAPK1/ITGA5/ITGB3/NRP1/MAPK3	10
R-HSA-418594	G alpha (i) signalling events	53/659	406/10654	1.54156e-07	1.42073e-06	1.0701e-06	CCL25/FPR2/CCL28/CXCL16/CXCR4/CCL16/CXCR2/CXCR5/CXCR3/APOE/CCL19/CCR4/C3/CCL23/PRKCD/CCR3/CCR7/C5/PMCH/C3AR1/CCL20/CX3CL1/CXCL13/MAPK1/CXCL12/SAA1/CXCL11/CCL5/CREB1/CX3CR1/CXCL1/CCR6/APP/CXCL6/CXCR1/PPBP/CCR9/CXCL10/CCR1/CCL13/CCL1/CXCL3/CCL27/CXCL9/CXCL2/CXCL5/CXCR6/CCR5/LRP1/CCR2/CCL4/CCL21/ANXA1	53
R-HSA-937072	TRAF6-mediated induction of TAK1 complex within TLR4 complex	9/659	17/10654	1.94877e-07	1.78e-06	1.3407e-06	TICAM2/TLR4/LY96/MAP3K7/CD14/IRAK2/UBC/TRAF6/TICAM1	9
R-HSA-1474244	Extracellular matrix organization	43/659	301/10654	1.9817e-07	1.79406e-06	1.35129e-06	ITGB1/CTSG/SPP1/VCAM1/ITGA2B/JAM3/CDH1/ITGA1/ITGAX/THBS1/ITGB4/TPSAB1/ICAM3/CMA1/CASP3/PSEN1/CD44/CEACAM1/PECAM1/ITGA4/COL3A1/ICAM4/TGFB1/NCAM1/ITGAM/ITGAL/ITGA5/ICAM2/CEACAM8/ELANE/ITGAE/APP/FN1/ITGA6/ITGB3/CEACAM6/ICAM1/A2M/TGFB2/CTSS/ITGA2/CD47/ITGB2	43
R-HSA-879415	Advanced glycosylation endproduct receptor signaling	8/659	13/10654	2.00438e-07	1.79866e-06	1.35476e-06	LGALS3/S100B/HMGB1/MAPK1/SAA1/APP/S100A12/MAPK3	8
R-HSA-2871796	FCERI mediated MAPK activation	12/659	32/10654	2.03634e-07	1.81146e-06	1.3644e-06	FCER1A/FCER1G/FOS/SYK/MAPK1/MS4A2/MAPK8/MAP3K1/HRAS/MAP2K4/LYN/MAPK3	12
R-HSA-5689896	Ovarian tumor domain proteases	13/659	38/10654	2.21183e-07	1.95061e-06	1.4692e-06	DDX58/IKBKG/NOD2/TNFAIP3/CDK1/IFIH1/TRAF3/UBC/MAVS/TP53/NOD1/RIPK2/TRAF6	13
R-HSA-2562578	TRIF-mediated programmed cell death	7/659	10/10654	3.42034e-07	2.96526e-06	2.23344e-06	TICAM2/TLR4/LY96/CD14/CASP8/FADD/TICAM1	7
R-HSA-450341	Activation of the AP-1 family of transcription factors	7/659	10/10654	3.42034e-07	2.96526e-06	2.23344e-06	FOS/MAPK1/ATF2/MAPK11/MAPK8/MAPK14/MAPK3	7
R-HSA-9607240	FLT3 Signaling	39/659	267/10654	4.14364e-07	3.56214e-06	2.68301e-06	IL5/JAK1/CSF2/STAT5B/MAP2K2/ITGA2B/DUSP4/PSMB10/PSMB8/IL2RG/HCK/IL2/NEFL/IL3RA/CSF2RB/TLR9/MAP2K1/IL2RA/NCAM1/JAK3/MAPK1/UBC/DUSP6/KIT/PSMB7/FYN/PSMB9/JAK2/PDGFRB/IL3/FN1/HRAS/IL2RB/IL5RA/ITGB3/PSMD7/MAPK3/FLT3/FLT3LG	39
R-HSA-166786	Creation of C4 and C2 activators	8/659	14/10654	4.42349e-07	3.73986e-06	2.81687e-06	C1QA/C1S/MBL2/C1R/MASP1/C1QB/MASP2/CRP	8
R-HSA-8983432	Interleukin-15 signaling	8/659	14/10654	4.42349e-07	3.73986e-06	2.81687e-06	JAK1/STAT5B/STAT3/IL2RG/IL15RA/IL15/JAK3/IL2RB	8
R-HSA-9020591	Interleukin-12 signaling	14/659	47/10654	5.29859e-07	4.443e-06	3.34648e-06	JAK1/IL10/IL12RB1/IFNG/LCP1/JAK2/IL12A/SERPINB2/STAT4/TYK2/IL12RB2/IL12B/MIF/PPIA	14
R-HSA-937041	IKK complex recruitment mediated by RIP1	10/659	25/10654	1.07099e-06	8.9075e-06	6.70915e-06	TICAM2/IKBKG/TLR4/LY96/CD14/UBC/IKBKB/CHUK/TRAF6/TICAM1	10
R-HSA-75893	TNF signaling	13/659	43/10654	1.12007e-06	9.24057e-06	6.96002e-06	SMPD3/IKBKG/MAP3K7/TNFAIP3/CASP8/TNFRSF1A/CYLD/TNF/UBC/TRAF2/FADD/IKBKB/CHUK	13
R-HSA-8878159	Transcriptional regulation by RUNX3	20/659	96/10654	1.2696e-06	1.03904e-05	7.8261e-06	SPP1/EP300/PSMB10/PSMB8/RORC/ITGA4/TGFB1/SMAD3/NOTCH1/UBC/TCF7/CREBBP/ITGAL/PSMB7/TP53/PSMB9/RUNX1/CDKN1A/RUNX3/PSMD7	20
R-HSA-5673001	RAF/MAP kinase cascade	36/659	249/10654	1.48612e-06	1.20659e-05	9.08806e-06	IL5/JAK1/CSF2/MAP2K2/ITGA2B/DUSP4/PSMB10/PSMB8/IL2RG/IL2/NEFL/IL3RA/CSF2RB/MAP2K1/IL2RA/NCAM1/JAK3/MAPK1/UBC/DUSP6/KIT/PSMB7/FYN/PSMB9/JAK2/PDGFRB/IL3/FN1/HRAS/IL2RB/IL5RA/ITGB3/PSMD7/MAPK3/FLT3/FLT3LG	36
R-HSA-983695	Antigen activates B Cell Receptor (BCR) leading to generation of second messengers	11/659	32/10654	1.81841e-06	1.46475e-05	1.10325e-05	CD22/SYK/PIK3CD/BLK/CD79A/FYN/BTK/CD79B/CD19/LYN/BLNK	11
R-HSA-1169091	Activation of NF-kappaB in B cells	16/659	67/10654	2.21514e-06	1.77038e-05	1.33346e-05	CARD11/IKBKG/PSMB10/PSMB8/MAP3K7/NFKB1/NFKBIA/BCL10/UBC/PSMB7/REL/PSMB9/IKBKB/RELA/CHUK/PSMD7	16
R-HSA-2871809	FCERI mediated Ca+2 mobilization	11/659	33/10654	2.57654e-06	2.04326e-05	1.53899e-05	FCER1A/FCER1G/SYK/ITK/NFATC2/MS4A2/NFATC3/NFATC1/BTK/TXK/LYN	11
R-HSA-109606	Intrinsic Pathway for Apoptosis	14/659	53/10654	2.63601e-06	2.07434e-05	1.5624e-05	GZMB/STAT3/BID/CASP8/CASP3/MAPK1/MAPK8/BCL2/TP53/AKT3/BAX/BCL2L1/C1QBP/MAPK3	14
R-HSA-6788467	IL-6-type cytokine receptor ligand interactions	8/659	17/10654	3.03055e-06	2.36661e-05	1.78254e-05	JAK1/IL6ST/IL11/LIF/OSM/JAK2/TYK2/IL11RA	8
R-HSA-209560	NF-kB is activated and signals survival	7/659	13/10654	4.14856e-06	3.19096e-05	2.40344e-05	NFKB1/NFKBIA/UBC/IRAK1/IKBKB/RELA/TRAF6	7
R-HSA-5357786	TNFR1-induced proapoptotic signaling	7/659	13/10654	4.14856e-06	3.19096e-05	2.40344e-05	TNFAIP3/CASP8/TNFRSF1A/CYLD/TNF/TRAF2/FADD	7
R-HSA-5668599	RHO GTPases Activate NADPH Oxidases	9/659	24/10654	7.07323e-06	5.39994e-05	4.06725e-05	PIN1/CYBB/PRKCD/MAPK1/MAPK11/MAPK14/S100A8/NCF4/MAPK3	9
R-HSA-1433557	Signaling by SCF-KIT	12/659	43/10654	7.36484e-06	5.4991e-05	4.14194e-05	STAT5B/STAT3/STAT1/CMA1/KIT/FYN/LCK/JAK2/HRAS/SOCS1/LYN/SH2B2	12
R-HSA-2172127	DAP12 interactions	12/659	43/10654	7.36484e-06	5.4991e-05	4.14194e-05	CLEC5A/KLRC2/SYK/KLRK1/TREM1/HLA-E/KLRD1/FYN/BTK/LCK/TREM2/HRAS	12
R-HSA-2424491	DAP12 signaling	10/659	30/10654	7.41814e-06	5.4991e-05	4.14194e-05	KLRC2/SYK/KLRK1/HLA-E/KLRD1/FYN/BTK/LCK/TREM2/HRAS	10
R-HSA-5357956	TNFR1-induced NFkappaB signaling pathway	10/659	30/10654	7.41814e-06	5.4991e-05	4.14194e-05	IKBKG/MAP3K7/TNFAIP3/TNFRSF1A/CYLD/TNF/UBC/TRAF2/IKBKB/CHUK	10
R-HSA-5633008	TP53 Regulates Transcription of Cell Death Genes	12/659	44/10654	9.56384e-06	7.03871e-05	5.30157e-05	CASP10/ATM/BID/CASP1/BCL6/TNFRSF10C/CREBBP/TNFRSF10B/BIRC5/TP53/FAS/BAX	12
R-HSA-2029485	Role of phospholipids in phagocytosis	9/659	25/10654	1.04495e-05	7.63559e-05	5.75115e-05	CD3G/PRKCD/SYK/CD247/PRKCE/PLA2G6/FCGR2A/FCGR3A/FCGR1A	9
R-HSA-114608	Platelet degranulation	22/659	129/10654	1.22465e-05	8.88519e-05	6.69235e-05	CD9/F13A1/ITGA2B/CD36/CFD/THBS1/VEGFC/SERPING1/CLU/CD63/PECAM1/TGFB1/LAMP2/APP/FN1/PPBP/ITGB3/A2M/TGFB2/VEGFA/CTSW/PPIA	22
R-HSA-2029480	Fcgamma receptor (FCGR) dependent phagocytosis	17/659	86/10654	1.65014e-05	0.00011888	8.95407e-05	CD3G/PRKCD/SYK/HCK/MAPK1/CD247/PRKCE/ABL1/PLA2G6/CYFIP2/FCGR2A/FYN/BTK/FCGR3A/LYN/FCGR1A/MAPK3	17
R-HSA-5357905	Regulation of TNFR1 signaling	10/659	33/10654	1.92918e-05	0.000134631	0.000101404	IKBKG/TNFAIP3/CASP8/TNFRSF1A/CYLD/TNF/UBC/TRAF2/IKBKB/CHUK	10
R-HSA-1236977	Endosomal/Vacuolar pathway	6/659	11/10654	1.93457e-05	0.000134631	0.000101404	HLA-A/HLA-C/HLA-E/HLA-G/HLA-B/CTSS	6
R-HSA-3371378	Regulation by c-FLIP	6/659	11/10654	1.93457e-05	0.000134631	0.000101404	TNFSF10/CASP8/TNFRSF10B/TRAF2/FADD/FAS	6
R-HSA-5218900	CASP8 activity is inhibited	6/659	11/10654	1.93457e-05	0.000134631	0.000101404	TNFSF10/CASP8/TNFRSF10B/TRAF2/FADD/FAS	6
R-HSA-69416	Dimerization of procaspase-8	6/659	11/10654	1.93457e-05	0.000134631	0.000101404	TNFSF10/CASP8/TNFRSF10B/TRAF2/FADD/FAS	6
R-HSA-3000170	Syndecan interactions	9/659	27/10654	2.14324e-05	0.000148144	0.000111582	ITGB1/THBS1/ITGB4/COL3A1/TGFB1/FN1/ITGA6/ITGB3/ITGA2	9
R-HSA-76005	Response to elevated platelet cytosolic Ca2+	22/659	134/10654	2.27389e-05	0.00015612	0.00011759	CD9/F13A1/ITGA2B/CD36/CFD/THBS1/VEGFC/SERPING1/CLU/CD63/PECAM1/TGFB1/LAMP2/APP/FN1/PPBP/ITGB3/A2M/TGFB2/VEGFA/CTSW/PPIA	22
R-HSA-5684264	MAP3K8 (TPL2)-dependent MAPK1/3 activation	7/659	16/10654	2.34687e-05	0.000160057	0.000120555	IKBKG/NFKB1/MAP2K1/UBC/IKBKB/MAP2K4/CHUK	7
R-HSA-187037	Signaling by NTRK1 (TRKA)	16/659	80/10654	2.49996e-05	0.000169368	0.000127568	ELK1/MAP2K2/DUSP4/STAT3/MEF2C/MAP2K1/MAPK1/MAPK11/DUSP6/CREB1/MAPK14/ATF1/MAPKAPK2/HRAS/ADORA2A/MAPK3	16
R-HSA-198753	ERK/MAPK targets	8/659	22/10654	3.02089e-05	0.000203314	0.000153137	ELK1/DUSP4/MEF2C/MAPK1/MAPK11/DUSP6/MAPK14/MAPK3	8
R-HSA-5663202	Diseases of signal transduction	44/659	377/10654	3.25189e-05	0.00021743	0.000163769	STAT5B/MAP2K2/ITGA2B/STAT3/EP300/PSEN2/PSMB10/PSMB8/STAT1/PIK3CD/PSEN1/ICOS/ATG7/MAP2K1/CD86/TGFB1/SMAD3/MAPK1/NOTCH1/UBC/KIT/CREBBP/PSMB7/CREB1/FYN/PSMB9/AKT3/LCK/JAK2/PDGFRB/CD19/CDKN1A/FN1/HRAS/CD28/ITGB3/CHUK/SMAD2/CD80/PSMD7/MAPK3/HDAC3/AGK/POLR2A	44
R-HSA-2173782	Binding and Uptake of Ligands by Scavenger Receptors	11/659	42/10654	3.41619e-05	0.000226933	0.000170926	CD36/APOE/CD163/COL3A1/SAA1/AMBP/MASP1/MARCO/MSR1/LRP1/COLEC12	11
R-HSA-1257604	PIP3 activates AKT signaling	34/659	264/10654	3.60049e-05	0.000237632	0.000178985	IRAK4/IL1RAP/PSMB10/PSMB8/PIK3CD/PPARG/ICOS/CD86/MAPK1/ATF2/UBC/IRAK1/IL1RL1/KIT/PSMB7/CREB1/FYN/TP53/PSMB9/AKT3/LCK/PDGFRB/CD19/CDKN1A/BMI1/CD28/CHUK/MYD88/CD80/PSMD7/MAPK3/TRAF6/EGR1/HDAC3	34
R-HSA-210990	PECAM1 interactions	6/659	12/10654	3.66688e-05	0.000240463	0.000181117	INPP5D/PECAM1/FYN/LCK/ITGB3/LYN	6
R-HSA-199418	Negative regulation of the PI3K/AKT network	19/659	110/10654	3.95924e-05	0.000257981	0.000194312	IRAK4/IL1RAP/PIK3CD/ICOS/CD86/MAPK1/IRAK1/IL1RL1/KIT/FYN/AKT3/LCK/PDGFRB/CD19/CD28/MYD88/CD80/MAPK3/TRAF6	19
R-HSA-166520	Signaling by NTRKs	18/659	101/10654	4.09089e-05	0.000264872	0.000199503	ELK1/MAP2K2/DUSP4/STAT3/MEF2C/MAP2K1/MAPK1/MAPK11/DUSP6/CREB1/MAPK14/FYN/ATF1/MAPKAPK2/HRAS/BAX/ADORA2A/MAPK3	18
R-HSA-6811558	PI5P, PP2A and IER3 Regulate PI3K/AKT Signaling	18/659	103/10654	5.35876e-05	0.000344781	0.00025969	IRAK4/IL1RAP/PIK3CD/ICOS/CD86/MAPK1/IRAK1/IL1RL1/KIT/FYN/LCK/PDGFRB/CD19/CD28/MYD88/CD80/MAPK3/TRAF6	18
R-HSA-5675482	Regulation of necroptotic cell death	7/659	18/10654	5.85305e-05	0.00037423	0.000281871	TNFSF10/CASP8/UBC/TNFRSF10B/TRAF2/FADD/FAS	7
R-HSA-982772	Growth hormone receptor signaling	8/659	24/10654	6.22033e-05	0.000395242	0.000297697	STAT5B/STAT3/STAT1/MAPK1/JAK2/SOCS1/LYN/MAPK3	8
R-HSA-209543	p75NTR recruits signalling complexes	6/659	13/10654	6.45434e-05	0.000407579	0.00030699	UBC/IRAK1/IKBKB/RIPK2/MYD88/TRAF6	6
R-HSA-76002	Platelet activation, signaling and aggregation	33/659	262/10654	7.29007e-05	0.00045753	0.000344613	CD9/F13A1/ITGA2B/CD36/CFD/FCER1G/THBS1/VEGFC/PRKCD/SYK/SERPING1/CLU/CD63/PECAM1/TGFB1/MAPK1/PRKCE/LAMP2/MAPK14/FYN/LCK/APP/FN1/PPBP/ITGB3/LYN/A2M/TGFB2/PIK3CG/MAPK3/VEGFA/CTSW/PPIA	33
R-HSA-6803157	Antimicrobial peptides	17/659	97/10654	8.27475e-05	0.000516163	0.000388775	CTSG/TLR1/CLU/DEFB1/TLR2/SLC11A1/LCN2/S100A7/CD4/SEMG1/CCR6/ELANE/LTF/S100A8/GNLY/CAMP/CCR2	17
R-HSA-983170	Antigen Presentation: Folding, assembly and peptide loading of class I MHC	8/659	25/10654	8.6558e-05	0.000536659	0.000404213	HLA-A/HLA-C/TAP2/TAP1/HLA-E/TAPBP/HLA-G/HLA-B	8
R-HSA-877312	Regulation of IFNG signaling	6/659	14/10654	0.00010706	0.000659772	0.000496942	JAK1/IFNGR1/STAT1/IFNG/JAK2/SOCS1	6
R-HSA-168927	TICAM1, RIP1-mediated IKK complex recruitment	7/659	20/10654	0.000127848	0.000773899	0.000582903	IKBKG/UBC/TLR3/IKBKB/CHUK/TRAF6/TICAM1	7
R-HSA-5213460	RIPK1-mediated regulated necrosis	7/659	20/10654	0.000127848	0.000773899	0.000582903	TNFSF10/CASP8/UBC/TNFRSF10B/TRAF2/FADD/FAS	7
R-HSA-5218859	Regulated Necrosis	7/659	20/10654	0.000127848	0.000773899	0.000582903	TNFSF10/CASP8/UBC/TNFRSF10B/TRAF2/FADD/FAS	7
R-HSA-9006925	Intracellular signaling by second messengers	36/659	305/10654	0.000134309	0.000808225	0.000608757	IRAK4/IL1RAP/PSMB10/PSMB8/PRKCD/PIK3CD/PPARG/ICOS/CD86/MAPK1/ATF2/UBC/PRKCE/IRAK1/IL1RL1/KIT/PSMB7/CREB1/FYN/TP53/PSMB9/AKT3/LCK/PDGFRB/CD19/CDKN1A/BMI1/CD28/CHUK/MYD88/CD80/PSMD7/MAPK3/TRAF6/EGR1/HDAC3	36
R-HSA-8878166	Transcriptional regulation by RUNX2	19/659	121/10654	0.000149587	0.0008949	0.000674041	LGALS3/PSMB10/PSMB8/STAT1/CDK1/MAPK1/UBC/ABL1/PSMB7/ITGA5/PSMB9/MAF/AKT3/RUNX1/CDKN1A/BAX/PSMD7/MAPK3/HDAC3	19
R-HSA-5621480	Dectin-2 family	8/659	27/10654	0.000159104	0.000946297	0.000712754	FCER1G/SYK/CLEC4C/CLEC4A/MUC1/CLEC6A/FYN/LYN	8
R-HSA-8878171	Transcriptional regulation by RUNX1	30/659	239/10654	0.000163318	0.00096575	0.000727406	TNFRSF18/LGALS3/CSF2/ITGA2B/FOXP3/EP300/CR1/PSMB10/PSMB8/THBS1/IL2/TAL1/CTLA4/IL2RA/UBC/NFATC2/ABL1/BLK/CREBBP/PSMB7/IFNG/PAX5/PSMB9/RUNX1/IL3/BMI1/ITCH/PSMD7/GATA3/CCND3	30
R-HSA-75892	Platelet Adhesion to exposed collagen	6/659	15/10654	0.000169138	0.000983112	0.000740483	ITGB1/ITGA1/FCER1G/FYN/LYN/ITGA2	6
R-HSA-937039	IRAK1 recruits IKK complex	6/659	15/10654	0.000169138	0.000983112	0.000740483	IKBKG/UBC/IRAK1/IKBKB/CHUK/TRAF6	6
R-HSA-975144	IRAK1 recruits IKK complex upon TLR7/8 or 9 stimulation	6/659	15/10654	0.000169138	0.000983112	0.000740483	IKBKG/UBC/IRAK1/IKBKB/CHUK/TRAF6	6
R-HSA-389513	CTLA4 inhibitory signaling	7/659	21/10654	0.000181613	0.00104966	0.000790609	CTLA4/CD86/FYN/AKT3/LCK/LYN/CD80	7
R-HSA-912631	Regulation of signaling by CBL	7/659	22/10654	0.000252269	0.00144984	0.00109202	SYK/HCK/PIK3CD/UBC/FYN/LYN/BLNK	7
R-HSA-1433559	Regulation of KIT signaling	6/659	16/10654	0.000256539	0.001458	0.00109817	KIT/FYN/LCK/SOCS1/LYN/SH2B2	6
R-HSA-2730905	Role of LAT2/NTAL/LAB on calcium mobilization	6/659	16/10654	0.000256539	0.001458	0.00109817	FCER1A/FCER1G/SYK/MS4A2/FYN/LYN	6
R-HSA-1266695	Interleukin-7 signaling	9/659	36/10654	0.000260535	0.00147253	0.00110911	IL7R/JAK1/STAT5B/STAT3/IL2RG/IL7/JAK3/RAG1/SOCS1	9
R-HSA-193692	Regulated proteolysis of p75NTR	5/659	11/10654	0.000301257	0.00167492	0.00126156	PSEN2/NFKB1/PSEN1/RELA/TRAF6	5
R-HSA-4755510	SUMOylation of immune response proteins	5/659	11/10654	0.000301257	0.00167492	0.00126156	IKBKE/IKBKG/NFKBIA/RELA/NFKB2	5
R-HSA-9014325	TICAM1,TRAF6-dependent induction of TAK1 complex	5/659	11/10654	0.000301257	0.00167492	0.00126156	MAP3K7/UBC/TLR3/TRAF6/TICAM1	5
R-HSA-9634638	Estrogen-dependent nuclear events downstream of ESR-membrane signaling	7/659	24/10654	0.000459275	0.00253967	0.00191288	ELK1/FOS/MAPK1/CREB1/BCL2/AKT3/MAPK3	7
R-HSA-389359	CD28 dependent Vav1 pathway	5/659	12/10654	0.000490248	0.00269636	0.00203091	CD86/FYN/LCK/CD28/CD80	5
R-HSA-3000480	Scavenging by Class A Receptors	6/659	19/10654	0.000740736	0.00405226	0.00305217	APOE/COL3A1/MASP1/MARCO/MSR1/COLEC12	6
R-HSA-1679131	Trafficking and processing of endosomal TLR	5/659	13/10654	0.000756313	0.00411547	0.00309978	TLR7/TLR9/TLR8/TLR3/CTSS	5
R-HSA-194138	Signaling by VEGF	16/659	107/10654	0.000846453	0.0045816	0.00345087	VEGFC/AXL/CYBB/PRKCD/CDH5/MAPK11/MAPK14/CYFIP2/FYN/AKT3/MAPKAPK2/HRAS/ITGB3/NCF4/NRP1/VEGFA	16
R-HSA-187687	Signalling to ERKs	8/659	34/10654	0.000885464	0.00476752	0.00359091	MAP2K2/MAP2K1/MAPK1/MAPK11/MAPK14/MAPKAPK2/HRAS/MAPK3	8
R-HSA-164952	The role of Nef in HIV-1 replication and disease pathogenesis	7/659	27/10654	0.00100169	0.00536505	0.00404097	HCK/CD247/CD4/FYN/LCK/CD28/CD8B	7
R-HSA-2029482	Regulation of actin dynamics for phagocytic cup formation	11/659	61/10654	0.00114101	0.00607944	0.00457905	CD3G/SYK/MAPK1/CD247/ABL1/CYFIP2/FCGR2A/BTK/FCGR3A/FCGR1A/MAPK3	11
R-HSA-6802948	Signaling by high-kinase activity BRAF mutants	8/659	36/10654	0.00132264	0.00701065	0.00528044	MAP2K2/ITGA2B/MAP2K1/MAPK1/FN1/HRAS/ITGB3/MAPK3	8
R-HSA-9008059	Interleukin-37 signaling	6/659	21/10654	0.00133212	0.00702451	0.00529088	STAT3/CASP1/SIGIRR/SMAD3/TBK1/IL18R1	6
R-HSA-389357	CD28 dependent PI3K/Akt signaling	6/659	22/10654	0.00173706	0.00911289	0.00686385	CD86/FYN/AKT3/LCK/CD28/CD80	6
R-HSA-6802946	Signaling by moderate kinase activity BRAF mutants	9/659	47/10654	0.00204983	0.0105376	0.00793694	MAP2K2/ITGA2B/MAP2K1/MAPK1/JAK2/FN1/HRAS/ITGB3/MAPK3	9
R-HSA-6802949	Signaling by RAS mutants	9/659	47/10654	0.00204983	0.0105376	0.00793694	MAP2K2/ITGA2B/MAP2K1/MAPK1/JAK2/FN1/HRAS/ITGB3/MAPK3	9
R-HSA-6802955	Paradoxical activation of RAF signaling by kinase inactive BRAF	9/659	47/10654	0.00204983	0.0105376	0.00793694	MAP2K2/ITGA2B/MAP2K1/MAPK1/JAK2/FN1/HRAS/ITGB3/MAPK3	9
R-HSA-9649948	Signaling downstream of RAS mutants	9/659	47/10654	0.00204983	0.0105376	0.00793694	MAP2K2/ITGA2B/MAP2K1/MAPK1/JAK2/FN1/HRAS/ITGB3/MAPK3	9
R-HSA-205043	NRIF signals cell death from the nucleus	5/659	16/10654	0.00219749	0.0112402	0.00846613	PSEN2/PSEN1/UBC/MAPK8/TRAF6	5
R-HSA-937042	IRAK2 mediated activation of TAK1 complex	4/659	10/10654	0.00225546	0.0114793	0.00864623	MAP3K7/IRAK2/UBC/TRAF6	4
R-HSA-193704	p75 NTR receptor-mediated signalling	14/659	97/10654	0.00246073	0.012462	0.00938644	PSEN2/NFKB1/CASP3/NFKBIA/PSEN1/UBC/IRAK1/MAPK8/IKBKB/RIPK2/RELA/MYD88/TRAF6/HDAC3	14
R-HSA-6802952	Signaling by BRAF and RAF fusions	11/659	67/10654	0.00250473	0.0126223	0.00950718	MAP2K2/ITGA2B/ATG7/MAP2K1/MAPK1/JAK2/FN1/HRAS/ITGB3/MAPK3/AGK	11
R-HSA-983169	Class I MHC mediated antigen processing & presentation	37/659	371/10654	0.00265885	0.0133334	0.0100427	TLR6/TIRAP/CD36/TLR1/MRC1/IKBKG/PSMB10/PSMB8/HLA-A/HLA-C/TAP2/TLR4/LY96/CYBB/CD14/TAP1/TLR2/ATG7/UBC/HLA-E/PSMB7/TAPBP/PSMB9/BTK/HLA-G/HLA-B/IKBKB/SOCS1/CHUK/MYD88/CD207/FCGR1A/ITCH/NCF4/CTSS/PSMD7/TRIM39	37
R-HSA-186797	Signaling by PDGF	10/659	58/10654	0.00268009	0.0133512	0.0100562	SPP1/STAT5B/STAT3/THBS1/STAT1/COL3A1/STAT6/PDGFRB/HRAS/PDGFC	10
R-HSA-5674135	MAP2K and MAPK activation	8/659	40/10654	0.00270156	0.0133512	0.0100562	MAP2K2/ITGA2B/MAP2K1/MAPK1/FN1/HRAS/ITGB3/MAPK3	8
R-HSA-5675221	Negative regulation of MAPK pathway	8/659	40/10654	0.00270156	0.0133512	0.0100562	MAP2K2/DUSP4/MAP2K1/MAPK1/UBC/DUSP6/HRAS/MAPK3	8
R-HSA-4420097	VEGFA-VEGFR2 Pathway	14/659	99/10654	0.00298437	0.014678	0.0110555	AXL/CYBB/PRKCD/CDH5/MAPK11/MAPK14/CYFIP2/FYN/AKT3/MAPKAPK2/HRAS/ITGB3/NCF4/VEGFA	14
R-HSA-2025928	Calcineurin activates NFAT	4/659	11/10654	0.00337215	0.0165058	0.0124322	NFATC2/NFATC3/NFATC1/PPIA	4
R-HSA-5607761	Dectin-1 mediated noncanonical NF-kB signaling	10/659	60/10654	0.00346527	0.0168279	0.0126748	RELB/PSMB10/PSMB8/UBC/PSMB7/PSMB9/RELA/CHUK/NFKB2/PSMD7	10
R-HSA-1980145	Signaling by NOTCH2	7/659	33/10654	0.0034873	0.0168279	0.0126748	GZMB/EP300/PSEN2/PSEN1/UBC/FCER2/CREB1	7
R-HSA-389356	CD28 co-stimulation	7/659	33/10654	0.0034873	0.0168279	0.0126748	CD86/FYN/AKT3/LCK/CD28/LYN/CD80	7
R-HSA-9006335	Signaling by Erythropoietin	6/659	25/10654	0.00351814	0.016897	0.0127269	STAT5B/PIK3CD/JAK2/HRAS/LYN/PIK3CG	6
R-HSA-1169410	Antiviral mechanism by IFN-stimulated genes	12/659	80/10654	0.00354415	0.0169424	0.012761	PIN1/JAK1/DDX58/OAS3/STAT1/UBC/IRF3/NUP107/MX1/IFIT1/ISG15/MAPK3	12
R-HSA-2219528	PI3K/AKT Signaling in Cancer	14/659	101/10654	0.00359604	0.0171105	0.0128877	PIK3CD/ICOS/CD86/KIT/CREB1/FYN/AKT3/LCK/PDGFRB/CD19/CDKN1A/CD28/CHUK/CD80	14
R-HSA-111471	Apoptotic factor-mediated response	5/659	18/10654	0.00388804	0.0184142	0.0138696	CASP3/MAPK1/BAX/C1QBP/MAPK3	5
R-HSA-6802957	Oncogenic MAPK signaling	11/659	71/10654	0.0039903	0.0188114	0.0141688	MAP2K2/ITGA2B/ATG7/MAP2K1/MAPK1/JAK2/FN1/HRAS/ITGB3/MAPK3/AGK	11
R-HSA-9013694	Signaling by NOTCH4	12/659	82/10654	0.00435557	0.0204392	0.0153949	EP300/PSEN2/PSMB10/PSMB8/PSEN1/SMAD3/NOTCH1/UBC/CREBBP/PSMB7/PSMB9/PSMD7	12
R-HSA-1169408	ISG15 antiviral mechanism	11/659	72/10654	0.00445404	0.0208059	0.015671	PIN1/JAK1/DDX58/STAT1/UBC/IRF3/NUP107/MX1/IFIT1/ISG15/MAPK3	11
R-HSA-2559583	Cellular Senescence	22/659	195/10654	0.00451924	0.0210145	0.0158282	IL1A/ETS1/ATM/STAT3/MAP3K5/FOS/IL6/CEBPB/NFKB1/IFNB1/MAPK1/UBC/MAPK11/MAPK8/MAPK14/TP53/MAPKAPK2/CDKN1A/MAP2K4/BMI1/RELA/MAPK3	22
R-HSA-170968	Frs2-mediated activation	4/659	12/10654	0.0048131	0.0218836	0.0164828	MAP2K2/MAP2K1/MAPK1/MAPK3	4
R-HSA-2197563	NOTCH2 intracellular domain regulates transcription	4/659	12/10654	0.0048131	0.0218836	0.0164828	GZMB/EP300/FCER2/CREB1	4
R-HSA-6803207	TP53 Regulates Transcription of Caspase Activators and Caspases	4/659	12/10654	0.0048131	0.0218836	0.0164828	CASP10/ATM/CASP1/TP53	4
R-HSA-6803211	TP53 Regulates Transcription of Death Receptors and Ligands	4/659	12/10654	0.0048131	0.0218836	0.0164828	TNFRSF10C/TNFRSF10B/TP53/FAS	4
R-HSA-9027276	Erythropoietin activates Phosphoinositide-3-kinase (PI3K)	4/659	12/10654	0.0048131	0.0218836	0.0164828	PIK3CD/JAK2/LYN/PIK3CG	4
R-HSA-381340	Transcriptional regulation of white adipocyte differentiation	12/659	84/10654	0.00530942	0.0240333	0.018102	EP300/CD36/CEBPB/PPARG/NFKB1/TNF/TGFB1/EGR2/CREBBP/RELA/CCND3/HDAC3	12
R-HSA-8941858	Regulation of RUNX3 expression and activity	9/659	55/10654	0.00615948	0.0277584	0.0209077	EP300/PSMB10/PSMB8/TGFB1/UBC/PSMB7/PSMB9/RUNX3/PSMD7	9
R-HSA-6803204	TP53 Regulates Transcription of Genes Involved in Cytochrome C Release	5/659	20/10654	0.00634829	0.0284838	0.0214541	ATM/BID/CREBBP/TP53/BAX	5
R-HSA-171007	p38MAPK events	4/659	13/10654	0.00661611	0.0294273	0.0221647	MAPK11/MAPK14/MAPKAPK2/HRAS	4
R-HSA-202670	ERKs are inactivated	4/659	13/10654	0.00661611	0.0294273	0.0221647	DUSP4/MAPK1/DUSP6/MAPK3	4
R-HSA-3000178	ECM proteoglycans	11/659	76/10654	0.00675303	0.0299063	0.0225255	ITGB1/ITGA2B/ITGAX/COL3A1/TGFB1/NCAM1/APP/FN1/ITGB3/TGFB2/ITGA2	11
R-HSA-186763	Downstream signal transduction	6/659	29/10654	0.00764498	0.0337104	0.0253908	STAT5B/STAT3/STAT1/STAT6/PDGFRB/HRAS	6
R-HSA-8950505	Gene and protein expression by JAK-STAT signaling after Interleukin-12 stimulation	7/659	38/10654	0.00788134	0.0346035	0.0260634	IL10/IFNG/LCP1/SERPINB2/STAT4/MIF/PPIA	7
R-HSA-162594	Early Phase of HIV Life Cycle	4/659	14/10654	0.00881576	0.0382141	0.0287829	CXCR4/CD4/CCR5/PPIA	4
R-HSA-169893	Prolonged ERK activation events	4/659	14/10654	0.00881576	0.0382141	0.0287829	MAP2K2/MAP2K1/MAPK1/MAPK3	4
R-HSA-8941856	RUNX3 regulates NOTCH signaling	4/659	14/10654	0.00881576	0.0382141	0.0287829	EP300/NOTCH1/CREBBP/RUNX3	4
R-HSA-3000171	Non-integrin membrane-ECM interactions	9/659	59/10654	0.00977892	0.0420329	0.0316593	ITGB1/THBS1/ITGB4/COL3A1/TGFB1/FN1/ITGA6/ITGB3/ITGA2	9
R-HSA-5676590	NIK-->noncanonical NF-kB signaling	9/659	59/10654	0.00977892	0.0420329	0.0316593	RELB/PSMB10/PSMB8/UBC/PSMB7/PSMB9/CHUK/NFKB2/PSMD7	9
R-HSA-1236978	Cross-presentation of soluble exogenous antigens (endosomes)	8/659	50/10654	0.010961	0.0469168	0.0353379	MRC1/PSMB10/PSMB8/PSMB7/PSMB9/CD207/FCGR1A/PSMD7	8

## Sheet: Nanostring_NB
Gene categories from Reactome analysis Nanostring-NB
ID	Description	GeneRatio	BgRatio	pvalue	p.adjust	qvalue	geneID	Count
R-HSA-449147	Signaling by Interleukins	196/667	461/10654	6.29043e-120	6.44141e-117	4.86019e-117	IL13RA2/IL7R/IL1A/IL5/INPP5D/ITGB1/CTSG/IL17F/ELK1/RORA/IRAK4/JAK1/CSF2/VCAM1/S100B/F13A1/STAT5B/IL1B/DUSP4/IL1RAP/EBI3/STAT3/MEF2C/CD36/IKBKG/IL1R2/CASP1/ITGAX/CCL19/PTGS2/PSMB10/PSMB8/HMGB1/FOS/IL21/TOLLIP/IL6/IL21R/IL2RG/IL1R1/CCL2/IL15RA/MAP3K7/STAT1/NOD2/RORC/SYK/HCK/PIK3CD/CSF3R/IL17RB/TNFRSF1A/IL16/IL6ST/IL2/NFKB1/CASP3/IL7/BCL6/IRAK2/IL9/IL11/NFKBIA/IL22/IL32/SIGIRR/IL3RA/IL13RA1/CSF2RB/T…	196
R-HSA-168898	Toll-like Receptor Cascades	76/667	155/10654	1.6968e-50	8.68761e-48	6.555e-48	IKBKE/TICAM2/ELK1/IRAK4/TLR6/S100B/TLR10/TIRAP/DUSP4/MEF2C/CD36/TLR1/IKBKG/HMGB1/FOS/TLR4/LY96/MAP3K7/NOD2/CD14/CASP8/NFKB1/IRAK2/TLR7/NFKBIA/SIGIRR/IRF7/TLR9/TLR8/CD180/TLR2/MAP2K1/MAPK1/ATF2/TRAF3/TANK/UBC/LBP/MAPK11/ITGAM/SAA1/IRAK1/IRF3/DUSP6/MAPK8/CREB1/MAP3K1/MAPK14/BTK/ECSIT/ATF1/MAPKAPK2/CTSL/TLR3/FADD/APP/NOD1/IKBKB/SOCS1/TLR5/MAP2K4/TBK1/RIPK2/RELA/S100A8/CHUK/LY86/MYD88/NFKB2/CTSS/S100…	76
R-HSA-380108	Chemokine receptors bind chemokines	49/667	59/10654	6.91461e-50	2.36019e-47	1.78082e-47	CCL25/CCL28/CXCL16/CXCR4/CCL16/CXCR2/CXCR5/CXCR3/CCL19/CCR4/CCL2/CCR3/CCR7/XCL2/CCL11/CCL20/CX3CL1/CXCL13/CXCL12/CCL3/CCL7/CXCL11/CCL5/CCRL2/CCL17/CX3CR1/CXCL1/CCL22/CCR6/CXCL6/XCR1/CXCR1/PPBP/CCR9/CXCL10/CCR1/CCL13/CCL1/CXCL3/CCL27/CXCL9/CXCL2/CXCL5/CXCR6/CCR5/CCR2/CCL4/CCL3L1/CCL21	49
R-HSA-6785807	Interleukin-4 and Interleukin-13 signaling	63/667	108/10654	3.7068e-48	9.48941e-46	7.15998e-46	IL13RA2/IL1A/ITGB1/IL17F/RORA/JAK1/VCAM1/F13A1/IL1B/STAT3/CD36/ITGAX/PTGS2/FOS/IL6/IL2RG/CCL2/STAT1/RORC/BCL6/IL13RA1/TNF/CCL11/IL4R/TGFB1/JAK3/IL6R/LIF/LBP/ITGAM/IL23R/MUC1/SAA1/IL10/STAT6/LCN2/FCER2/IL4/IL18/IL13/BCL2/BIRC5/CCL22/TP53/TNFRSF1B/OSM/BATF/IRF4/JAK2/IL23A/IL12A/CDKN1A/FN1/SOCS1/IL17A/TYK2/BCL2L1/ICAM1/IL12B/GATA3/VEGFA/ITGB2/ANXA1	63
R-HSA-198933	Immunoregulatory interactions between a Lymphoid and a non-Lymphoid cell	68/667	132/10654	4.76908e-47	9.76707e-45	7.36948e-45	CD1D/KIR3DL1/ITGB1/VCAM1/CD22/KLRG1/CDH1/CD40/SIGLEC1/HLA-A/SLAMF7/LILRB1/HLA-C/CD3G/C3/CD96/SLAMF6/CD81/ICAM3/SH2D1A/KLRK1/CD160/MICA/KIR3DL2/KLRC1/ITGA4/COL3A1/CD33/ICAM4/CD3D/CD1C/CD247/MICB/KLRB1/CD200/TREM1/CD1B/HLA-E/NCR1/FCGR2B/ITGAL/CD40LG/PVR/KLRD1/CD34/ICAM2/CD99/HLA-G/LILRA1/HLA-B/CD19/LILRA4/FCGR3A/CD8A/CD1A/TREM2/KLRF1/IFITM1/FCGR1A/SH2D1B/ICAM1/CD8B/LILRA5/COLEC12/ITGB2/SELL/LAIR2/C…	68
R-HSA-166016	Toll Like Receptor 4 (TLR4) Cascade	67/667	129/10654	1.14617e-46	1.95613e-44	1.47594e-44	IKBKE/TICAM2/ELK1/IRAK4/TLR6/S100B/TIRAP/DUSP4/MEF2C/CD36/TLR1/IKBKG/HMGB1/FOS/TLR4/LY96/MAP3K7/NOD2/CD14/CASP8/NFKB1/IRAK2/NFKBIA/SIGIRR/IRF7/CD180/TLR2/MAP2K1/MAPK1/ATF2/TRAF3/TANK/UBC/LBP/MAPK11/ITGAM/SAA1/IRAK1/IRF3/DUSP6/MAPK8/CREB1/MAP3K1/MAPK14/BTK/ECSIT/ATF1/MAPKAPK2/FADD/APP/NOD1/IKBKB/SOCS1/MAP2K4/TBK1/RIPK2/RELA/CHUK/LY86/MYD88/NFKB2/S100A12/MAPK3/TRAF6/TAB1/TICAM1/ITGB2	67
R-HSA-6783783	Interleukin-10 signaling	40/667	47/10654	9.91428e-42	1.45032e-39	1.0943e-39	IL1A/JAK1/CSF2/IL1B/STAT3/IL1R2/CCL19/PTGS2/IL6/IL1R1/CCL2/TNFRSF1A/TNF/IL1RN/CCL20/CD86/LIF/IL10/CCL3/CCL5/FCER2/IL18/CXCL1/CCL22/TNFRSF1B/IL12A/TYK2/CXCL10/CCR1/CSF1/CSF3/ICAM1/CXCL2/CD80/CCR5/IL12B/IL10RA/CCR2/CCL4/CCL3L1	40
R-HSA-166058	MyD88:MAL(TIRAP) cascade initiated on plasma membrane	52/667	95/10654	6.63556e-38	7.5498e-36	5.69649e-36	ELK1/IRAK4/TLR6/S100B/TIRAP/DUSP4/MEF2C/CD36/TLR1/IKBKG/HMGB1/FOS/TLR4/LY96/MAP3K7/NOD2/CD14/NFKB1/IRAK2/NFKBIA/SIGIRR/TLR2/MAP2K1/MAPK1/ATF2/UBC/MAPK11/SAA1/IRAK1/DUSP6/MAPK8/CREB1/MAP3K1/MAPK14/BTK/ECSIT/ATF1/MAPKAPK2/APP/NOD1/IKBKB/SOCS1/MAP2K4/RIPK2/RELA/CHUK/MYD88/NFKB2/S100A12/MAPK3/TRAF6/TAB1	52
R-HSA-168188	Toll Like Receptor TLR6:TLR2 Cascade	52/667	95/10654	6.63556e-38	7.5498e-36	5.69649e-36	ELK1/IRAK4/TLR6/S100B/TIRAP/DUSP4/MEF2C/CD36/TLR1/IKBKG/HMGB1/FOS/TLR4/LY96/MAP3K7/NOD2/CD14/NFKB1/IRAK2/NFKBIA/SIGIRR/TLR2/MAP2K1/MAPK1/ATF2/UBC/MAPK11/SAA1/IRAK1/DUSP6/MAPK8/CREB1/MAP3K1/MAPK14/BTK/ECSIT/ATF1/MAPKAPK2/APP/NOD1/IKBKB/SOCS1/MAP2K4/RIPK2/RELA/CHUK/MYD88/NFKB2/S100A12/MAPK3/TRAF6/TAB1	52
R-HSA-168179	Toll Like Receptor TLR1:TLR2 Cascade	52/667	98/10654	5.5736e-37	5.18852e-35	3.91486e-35	ELK1/IRAK4/TLR6/S100B/TIRAP/DUSP4/MEF2C/CD36/TLR1/IKBKG/HMGB1/FOS/TLR4/LY96/MAP3K7/NOD2/CD14/NFKB1/IRAK2/NFKBIA/SIGIRR/TLR2/MAP2K1/MAPK1/ATF2/UBC/MAPK11/SAA1/IRAK1/DUSP6/MAPK8/CREB1/MAP3K1/MAPK14/BTK/ECSIT/ATF1/MAPKAPK2/APP/NOD1/IKBKB/SOCS1/MAP2K4/RIPK2/RELA/CHUK/MYD88/NFKB2/S100A12/MAPK3/TRAF6/TAB1	52
R-HSA-181438	Toll Like Receptor 2 (TLR2) Cascade	52/667	98/10654	5.5736e-37	5.18852e-35	3.91486e-35	ELK1/IRAK4/TLR6/S100B/TIRAP/DUSP4/MEF2C/CD36/TLR1/IKBKG/HMGB1/FOS/TLR4/LY96/MAP3K7/NOD2/CD14/NFKB1/IRAK2/NFKBIA/SIGIRR/TLR2/MAP2K1/MAPK1/ATF2/UBC/MAPK11/SAA1/IRAK1/DUSP6/MAPK8/CREB1/MAP3K1/MAPK14/BTK/ECSIT/ATF1/MAPKAPK2/APP/NOD1/IKBKB/SOCS1/MAP2K4/RIPK2/RELA/CHUK/MYD88/NFKB2/S100A12/MAPK3/TRAF6/TAB1	52
R-HSA-168181	Toll Like Receptor 7/8 (TLR7/8) Cascade	50/667	93/10654	5.79529e-36	4.56491e-34	3.44433e-34	TICAM2/ELK1/IRAK4/S100B/DUSP4/MEF2C/IKBKG/HMGB1/FOS/TLR4/LY96/MAP3K7/NOD2/CD14/NFKB1/IRAK2/TLR7/NFKBIA/IRF7/TLR9/TLR8/MAP2K1/MAPK1/ATF2/UBC/MAPK11/SAA1/IRAK1/DUSP6/MAPK8/CREB1/MAP3K1/MAPK14/ECSIT/ATF1/MAPKAPK2/APP/NOD1/IKBKB/MAP2K4/RIPK2/RELA/CHUK/MYD88/NFKB2/S100A12/MAPK3/TRAF6/TAB1/TICAM1	50
R-HSA-975155	MyD88 dependent cascade initiated on endosome	50/667	93/10654	5.79529e-36	4.56491e-34	3.44433e-34	TICAM2/ELK1/IRAK4/S100B/DUSP4/MEF2C/IKBKG/HMGB1/FOS/TLR4/LY96/MAP3K7/NOD2/CD14/NFKB1/IRAK2/TLR7/NFKBIA/IRF7/TLR9/TLR8/MAP2K1/MAPK1/ATF2/UBC/MAPK11/SAA1/IRAK1/DUSP6/MAPK8/CREB1/MAP3K1/MAPK14/ECSIT/ATF1/MAPKAPK2/APP/NOD1/IKBKB/MAP2K4/RIPK2/RELA/CHUK/MYD88/NFKB2/S100A12/MAPK3/TRAF6/TAB1/TICAM1	50
R-HSA-975138	TRAF6 mediated induction of NFkB and MAP kinases upon TLR7/8 or 9 activation	49/667	92/10654	5.33134e-35	3.8995e-33	2.94226e-33	TICAM2/ELK1/IRAK4/S100B/DUSP4/MEF2C/IKBKG/HMGB1/FOS/TLR4/LY96/MAP3K7/NOD2/CD14/NFKB1/IRAK2/TLR7/NFKBIA/TLR9/TLR8/MAP2K1/MAPK1/ATF2/UBC/MAPK11/SAA1/IRAK1/DUSP6/MAPK8/CREB1/MAP3K1/MAPK14/ECSIT/ATF1/MAPKAPK2/APP/NOD1/IKBKB/MAP2K4/RIPK2/RELA/CHUK/MYD88/NFKB2/S100A12/MAPK3/TRAF6/TAB1/TICAM1	49
R-HSA-168138	Toll Like Receptor 9 (TLR9) Cascade	50/667	97/10654	8.89397e-35	6.07161e-33	4.58117e-33	TICAM2/ELK1/IRAK4/S100B/DUSP4/MEF2C/IKBKG/HMGB1/FOS/TLR4/LY96/MAP3K7/NOD2/CD14/NFKB1/IRAK2/TLR7/NFKBIA/IRF7/TLR9/TLR8/MAP2K1/MAPK1/ATF2/UBC/MAPK11/SAA1/IRAK1/DUSP6/MAPK8/CREB1/MAP3K1/MAPK14/ECSIT/ATF1/MAPKAPK2/APP/NOD1/IKBKB/MAP2K4/RIPK2/RELA/CHUK/MYD88/NFKB2/S100A12/MAPK3/TRAF6/TAB1/TICAM1	50
R-HSA-166166	MyD88-independent TLR4 cascade	50/667	99/10654	3.26086e-34	1.96419e-32	1.48203e-32	IKBKE/TICAM2/ELK1/S100B/DUSP4/MEF2C/IKBKG/HMGB1/FOS/TLR4/LY96/MAP3K7/NOD2/CD14/CASP8/NFKB1/IRAK2/NFKBIA/IRF7/MAP2K1/MAPK1/ATF2/TRAF3/TANK/UBC/MAPK11/SAA1/IRAK1/IRF3/DUSP6/MAPK8/CREB1/MAPK14/ATF1/MAPKAPK2/FADD/APP/NOD1/IKBKB/MAP2K4/TBK1/RIPK2/RELA/CHUK/NFKB2/S100A12/MAPK3/TRAF6/TAB1/TICAM1	50
R-HSA-937061	TRIF(TICAM1)-mediated TLR4 signaling	50/667	99/10654	3.26086e-34	1.96419e-32	1.48203e-32	IKBKE/TICAM2/ELK1/S100B/DUSP4/MEF2C/IKBKG/HMGB1/FOS/TLR4/LY96/MAP3K7/NOD2/CD14/CASP8/NFKB1/IRAK2/NFKBIA/IRF7/MAP2K1/MAPK1/ATF2/TRAF3/TANK/UBC/MAPK11/SAA1/IRAK1/IRF3/DUSP6/MAPK8/CREB1/MAPK14/ATF1/MAPKAPK2/FADD/APP/NOD1/IKBKB/MAP2K4/TBK1/RIPK2/RELA/CHUK/NFKB2/S100A12/MAPK3/TRAF6/TAB1/TICAM1	50
R-HSA-168928	DDX58/IFIH1-mediated induction of interferon-alpha/beta	44/667	78/10654	5.55975e-33	3.16288e-31	2.38647e-31	CASP10/IKBKE/PIN1/DDX58/S100B/EP300/IKBKG/IFNA2/HMGB1/TNFAIP3/CASP8/NFKB1/NFKBIA/IRF7/CYLD/IFNB1/IFIH1/TRAF3/TANK/UBC/MAVS/IFNA8/SAA1/IRF3/ATG5/CREBBP/MAP3K1/IFNA7/ISG15/TRAF2/FADD/APP/NLRC5/IKBKB/TBK1/RELA/CHUK/NFKB2/ITCH/IFNA1/IFNA17/S100A12/TRAF6/ATG12	44
R-HSA-168164	Toll Like Receptor 3 (TLR3) Cascade	47/667	94/10654	5.89262e-32	3.17581e-30	2.39622e-30	IKBKE/ELK1/S100B/DUSP4/MEF2C/IKBKG/HMGB1/FOS/MAP3K7/NOD2/CASP8/NFKB1/IRAK2/NFKBIA/IRF7/MAP2K1/MAPK1/ATF2/TRAF3/TANK/UBC/MAPK11/SAA1/IRAK1/IRF3/DUSP6/MAPK8/CREB1/MAPK14/ATF1/MAPKAPK2/TLR3/FADD/APP/NOD1/IKBKB/MAP2K4/TBK1/RIPK2/RELA/CHUK/NFKB2/S100A12/MAPK3/TRAF6/TAB1/TICAM1	47
R-HSA-168142	Toll Like Receptor 10 (TLR10) Cascade	43/667	85/10654	1.35014e-29	6.28429e-28	4.74164e-28	ELK1/IRAK4/S100B/TLR10/DUSP4/MEF2C/IKBKG/HMGB1/FOS/MAP3K7/NOD2/NFKB1/IRAK2/NFKBIA/MAP2K1/MAPK1/ATF2/UBC/MAPK11/SAA1/IRAK1/DUSP6/MAPK8/CREB1/MAP3K1/MAPK14/ECSIT/ATF1/MAPKAPK2/APP/NOD1/IKBKB/TLR5/MAP2K4/RIPK2/RELA/CHUK/MYD88/NFKB2/S100A12/MAPK3/TRAF6/TAB1	43
R-HSA-168176	Toll Like Receptor 5 (TLR5) Cascade	43/667	85/10654	1.35014e-29	6.28429e-28	4.74164e-28	ELK1/IRAK4/S100B/TLR10/DUSP4/MEF2C/IKBKG/HMGB1/FOS/MAP3K7/NOD2/NFKB1/IRAK2/NFKBIA/MAP2K1/MAPK1/ATF2/UBC/MAPK11/SAA1/IRAK1/DUSP6/MAPK8/CREB1/MAP3K1/MAPK14/ECSIT/ATF1/MAPKAPK2/APP/NOD1/IKBKB/TLR5/MAP2K4/RIPK2/RELA/CHUK/MYD88/NFKB2/S100A12/MAPK3/TRAF6/TAB1	43
R-HSA-975871	MyD88 cascade initiated on plasma membrane	43/667	85/10654	1.35014e-29	6.28429e-28	4.74164e-28	ELK1/IRAK4/S100B/TLR10/DUSP4/MEF2C/IKBKG/HMGB1/FOS/MAP3K7/NOD2/NFKB1/IRAK2/NFKBIA/MAP2K1/MAPK1/ATF2/UBC/MAPK11/SAA1/IRAK1/DUSP6/MAPK8/CREB1/MAP3K1/MAPK14/ECSIT/ATF1/MAPKAPK2/APP/NOD1/IKBKB/TLR5/MAP2K4/RIPK2/RELA/CHUK/MYD88/NFKB2/S100A12/MAPK3/TRAF6/TAB1	43
R-HSA-909733	Interferon alpha/beta signaling	38/667	69/10654	4.28543e-28	1.90795e-26	1.43959e-26	JAK1/OAS3/IFI35/IFNA2/PSMB8/HLA-A/HLA-C/IRF2/STAT1/IRF1/IRF8/IRF7/STAT2/IFNB1/IFITM2/IFNA8/IFNAR1/IRF3/HLA-E/HLA-G/MX1/IFNAR2/BST2/IFNA7/IRF4/HLA-B/IFIT1/ISG15/ISG20/SOCS1/TYK2/IFITM1/IFIT2/IFNA1/IFI27/IFNA17/IRF5/EGR1	38
R-HSA-166658	Complement cascade	35/667	58/10654	7.24852e-28	3.0927e-26	2.33352e-26	C4BPA/C7/C4B/C1QA/CR1/CFD/C3/CD46/CD81/SERPING1/C1S/CLU/C5/MBL2/C3AR1/C1R/CR2/C8B/CD55/C8G/MASP1/CFI/C2/CFB/C1QB/ELANE/CD19/C6/CFP/MASP2/CD59/CRP/GZMM/C8A/C9	35
R-HSA-5260271	Diseases of Immune System	23/667	24/10654	3.31164e-27	1.30428e-25	9.84108e-26	IRAK4/TLR6/TLR10/TIRAP/CD36/TLR1/IKBKG/TLR4/LY96/CD14/NFKB1/NFKBIA/TLR2/TRAF3/BTK/TLR3/IKBKB/TLR5/RELA/CHUK/MYD88/NFKB2/TICAM1	23
R-HSA-5602358	Diseases associated with the TLR signaling cascade	23/667	24/10654	3.31164e-27	1.30428e-25	9.84108e-26	IRAK4/TLR6/TLR10/TIRAP/CD36/TLR1/IKBKG/TLR4/LY96/CD14/NFKB1/NFKBIA/TLR2/TRAF3/BTK/TLR3/IKBKB/TLR5/RELA/CHUK/MYD88/NFKB2/TICAM1	23
R-HSA-446652	Interleukin-1 family signaling	51/667	140/10654	1.87701e-26	7.11875e-25	5.37126e-25	IL1A/CTSG/IRAK4/S100B/IL1B/IL1RAP/STAT3/IKBKG/IL1R2/CASP1/PSMB10/PSMB8/HMGB1/TOLLIP/IL1R1/MAP3K7/NOD2/NFKB1/IRAK2/NFKBIA/SIGIRR/IL1RN/MAP2K1/SMAD3/UBC/SAA1/IRAK1/IL1RL1/PSMB7/IL4/MAPK8/IL18/IL13/PSMB9/APP/NOD1/IKBKB/MAP2K4/TBK1/IL1RL2/RIPK2/RELA/CHUK/MYD88/NFKB2/IL18RAP/PSMD7/IL18R1/S100A12/TRAF6/TAB1	51
R-HSA-913531	Interferon Signaling	59/667	199/10654	4.96772e-25	1.81677e-23	1.37079e-23	PIN1/JAK1/DDX58/VCAM1/OAS3/IFI35/IFNA2/PSMB8/HLA-A/HLA-C/IFNGR1/PRKCD/IRF2/STAT1/HLA-DRA/IRF1/HLA-DQB1/CD44/IRF8/IRF7/STAT2/IFNB1/HLA-DQA1/IFITM2/NCAM1/UBC/IFNA8/IFNAR1/IRF3/HLA-E/NUP107/HLA-DRB3/IFNG/HLA-G/HLA-DRB4/MX1/IFNAR2/BST2/IFNA7/IRF4/JAK2/HLA-B/IFIT1/ISG15/ISG20/SOCS1/TYK2/IFITM1/FCGR1A/IFIT2/ICAM1/IFNA1/IFI27/IFNA17/MAPK3/HLA-DPB1/IRF5/HLA-DPA1/EGR1	59
R-HSA-375276	Peptide ligand-binding receptors	59/667	201/10654	8.8692e-25	3.13174e-23	2.36297e-23	CCL25/FPR2/CCL28/CXCL16/CXCR4/CCL16/CXCR2/CXCR5/CXCR3/CCL19/CCR4/C3/CCL23/CCL2/CCR3/CCR7/XCL2/C5/PMCH/CCL11/C3AR1/CCL20/CX3CL1/CXCL13/CXCL12/SAA1/CCL3/CCL7/CXCL11/CCL5/CCRL2/CCL17/CX3CR1/CXCL1/CCL22/CCR6/APP/CXCL6/XCR1/CXCR1/PPBP/CCR9/CXCL10/CCR1/CCL13/CCL1/CXCL3/F2RL1/CCL27/CXCL9/CXCL2/CXCL5/CXCR6/CCR5/CCR2/CCL4/CCL3L1/CCL21/ANXA1	59
R-HSA-977606	Regulation of Complement cascade	29/667	47/10654	1.10252e-23	3.76326e-22	2.83947e-22	C4BPA/C7/C4B/C1QA/CR1/C3/CD46/CD81/SERPING1/C1S/CLU/C5/C3AR1/C1R/CR2/C8B/CD55/C8G/CFI/C2/CFB/C1QB/ELANE/CD19/C6/CFP/CD59/C8A/C9	29
R-HSA-5668541	TNFR2 non-canonical NF-kB pathway	41/667	102/10654	2.13193e-23	7.04225e-22	5.31354e-22	TNFRSF14/TNFRSF18/LTB/RELB/CD40/CD27/PSMB10/PSMB8/TNFSF15/TNFRSF11A/TNFRSF13C/TNFSF12/TNFRSF1A/TNFRSF13B/TNFRSF9/TNFRSF11B/TNF/TNFRSF4/LTA/TNFRSF8/CD70/TNFSF14/TRAF3/UBC/TNFRSF17/TNFSF18/PSMB7/TNFSF4/CD40LG/PSMB9/TNFRSF1B/TNFRSF12A/LTBR/TNFSF11/TNFSF13/TRAF2/CHUK/NFKB2/TNFSF8/PSMD7/TNFSF13B	41
R-HSA-448424	Interleukin-17 signaling	34/667	72/10654	2.23577e-22	7.15447e-21	5.39821e-21	IL17F/ELK1/DUSP4/MEF2C/IKBKG/FOS/MAP3K7/NOD2/IL17RB/NFKB1/IRAK2/MAP2K1/MAPK1/ATF2/UBC/MAPK11/IRAK1/IL17RA/DUSP6/MAPK8/CREB1/MAPK14/ATF1/MAPKAPK2/NOD1/IKBKB/MAP2K4/IL25/IL17A/RIPK2/CHUK/MAPK3/TRAF6/TAB1	34
R-HSA-168643	Nucleotide-binding domain, leucine rich repeat containing receptor (NLR) signaling pathways	30/667	55/10654	2.94309e-22	9.13249e-21	6.89067e-21	IKBKG/CASP1/MAP3K7/NOD2/TNFAIP3/CASP8/CARD9/NFKB1/IRAK2/CYLD/UBC/MAPK11/IRAK1/TXNIP/MAPK14/BCL2/APP/NOD1/IKBKB/PYCARD/MEFV/RIPK2/RELA/CHUK/NFKB2/BCL2L1/ITCH/NLRP3/TRAF6/TAB1	30
R-HSA-451927	Interleukin-2 family signaling	27/667	44/10654	4.85342e-22	1.46174e-20	1.10291e-20	IL5/INPP5D/JAK1/CSF2/STAT5B/STAT3/IL21/IL21R/IL2RG/IL15RA/STAT1/SYK/PIK3CD/IL2/IL9/IL3RA/CSF2RB/IL15/IL2RA/JAK3/HAVCR2/LCK/JAK2/IL3/IL2RB/IL5RA/STAT4	27
R-HSA-5669034	TNFs bind their physiological receptors	21/667	29/10654	1.05785e-19	3.09496e-18	2.33522e-18	TNFRSF14/TNFRSF18/CD27/TNFSF15/TNFRSF1A/TNFRSF13B/TNFRSF9/TNFRSF11B/TNFRSF4/LTA/TNFRSF8/CD70/TNFSF14/TNFRSF17/TNFSF18/TNFSF4/TNFRSF1B/TNFSF11/TNFSF13/TNFSF8/TNFSF13B	21
R-HSA-202733	Cell surface interactions at the vascular wall	43/667	137/10654	1.41248e-19	4.01772e-18	3.03147e-18	INPP5D/ITGB1/SPN/JAM3/FCER1G/ITGAX/CD84/CD58/CD44/CEACAM1/PECAM1/CD244/ITGA4/TGFB1/THBD/ITGAM/TREM1/ITGAL/ITGA5/EPCAM/TNFRSF10B/FYN/CD99/MERTK/LCK/SELE/CEACAM8/IGLL1/FN1/HRAS/ITGA6/ITGB3/LYN/CEACAM6/CD48/MIF/CD47/SELPLG/CD2/ITGB2/SELL/CD74/PPIA	43
R-HSA-9020702	Interleukin-1 signaling	37/667	103/10654	2.96993e-19	8.21949e-18	6.20179e-18	IL1A/IRAK4/S100B/IL1B/IL1RAP/IKBKG/IL1R2/PSMB10/PSMB8/HMGB1/TOLLIP/IL1R1/MAP3K7/NOD2/NFKB1/IRAK2/NFKBIA/IL1RN/MAP2K1/UBC/SAA1/IRAK1/PSMB7/PSMB9/APP/NOD1/IKBKB/MAP2K4/RIPK2/RELA/CHUK/MYD88/NFKB2/PSMD7/S100A12/TRAF6/TAB1	37
R-HSA-450294	MAP kinase activation	29/667	64/10654	1.21208e-18	3.26625e-17	2.46446e-17	ELK1/DUSP4/MEF2C/IKBKG/FOS/MAP3K7/NOD2/NFKB1/IRAK2/MAP2K1/MAPK1/ATF2/UBC/MAPK11/IRAK1/DUSP6/MAPK8/CREB1/MAPK14/ATF1/MAPKAPK2/NOD1/IKBKB/MAP2K4/RIPK2/CHUK/MAPK3/TRAF6/TAB1	29
R-HSA-5621481	C-type lectin receptors (CLRs)	42/667	142/10654	4.4963e-18	1.18057e-16	8.90765e-17	CARD11/CD209/IL1B/RELB/EP300/IKBKG/FCER1G/PSMB10/PSMB8/PRKCD/MAP3K7/SYK/CASP8/ICAM3/CARD9/NFKB1/NFKBIA/CLEC4C/CLEC4A/BCL10/UBC/NFATC2/MUC1/CLEC7A/CLEC6A/CREBBP/PSMB7/NFATC3/FYN/NFATC1/PSMB9/ICAM2/HRAS/IKBKB/PYCARD/RELA/CHUK/LYN/NFKB2/PSMD7/TRAF6/TAB1	42
R-HSA-445989	TAK1 activates NFkB by phosphorylation and activation of IKKs complex	21/667	33/10654	6.8867e-18	1.763e-16	1.33022e-16	S100B/IKBKG/HMGB1/MAP3K7/NOD2/NFKB1/IRAK2/NFKBIA/UBC/SAA1/IRAK1/APP/NOD1/IKBKB/RIPK2/RELA/CHUK/NFKB2/S100A12/TRAF6/TAB1	21
R-HSA-933542	TRAF6 mediated NF-kB activation	18/667	24/10654	1.65453e-17	4.1323e-16	3.11792e-16	DDX58/S100B/IKBKG/HMGB1/NFKB1/NFKBIA/IFIH1/MAVS/SAA1/MAP3K1/TRAF2/APP/IKBKB/RELA/CHUK/NFKB2/S100A12/TRAF6	18
R-HSA-1236975	Antigen processing-Cross presentation	34/667	99/10654	4.30418e-17	1.0494e-15	7.91797e-16	TLR6/TIRAP/CD36/TLR1/MRC1/IKBKG/PSMB10/PSMB8/HLA-A/HLA-C/TAP2/TLR4/LY96/CYBB/CD14/TAP1/TLR2/UBC/HLA-E/PSMB7/TAPBP/PSMB9/BTK/HLA-G/HLA-B/CTSL/IKBKB/CHUK/MYD88/CD207/FCGR1A/NCF4/CTSS/PSMD7	34
R-HSA-6798695	Neutrophil degranulation	80/667	480/10654	2.30309e-16	5.48457e-15	4.13823e-15	FPR2/CD53/TICAM2/CTSG/LGALS3/CLEC5A/CXCR2/GPI/CD36/CR1/CFD/PTPRC/FCER1G/ITGAX/HMGB1/HLA-C/TOLLIP/C3/PRG2/IGF2R/CYBB/PRKCD/CD14/CD58/NFKB1/CLEC4C/PSEN1/CD44/CEACAM1/CD63/C3AR1/TLR2/PECAM1/ATG7/CD33/PLAU/MAPK1/ARG1/BST1/LAMP2/CD55/ITGAM/SLC11A1/LCN2/S100A7/CTSH/ITGAL/PSMB7/MAPK14/FCGR2A/CXCL1/TNFRSF1B/CD68/CHIT1/BST2/CEACAM8/HLA-B/ELANE/CFP/MME/LTF/PYCARD/LAMP1/CD59/CXCR1/PPBP/S100A8/CEACAM6/CAMP/C…	80
R-HSA-877300	Interferon gamma signaling	32/667	92/10654	2.40196e-16	5.59002e-15	4.2178e-15	JAK1/VCAM1/OAS3/HLA-A/HLA-C/IFNGR1/PRKCD/IRF2/STAT1/HLA-DRA/IRF1/HLA-DQB1/CD44/IRF8/IRF7/HLA-DQA1/NCAM1/IRF3/HLA-E/HLA-DRB3/IFNG/HLA-G/HLA-DRB4/IRF4/JAK2/HLA-B/SOCS1/FCGR1A/ICAM1/HLA-DPB1/IRF5/HLA-DPA1	32
R-HSA-168638	NOD1/2 Signaling Pathway	20/667	36/10654	1.83763e-15	4.18164e-14	3.15514e-14	IKBKG/CASP1/MAP3K7/NOD2/TNFAIP3/CASP8/CARD9/IRAK2/CYLD/UBC/MAPK11/IRAK1/MAPK14/NOD1/IKBKB/RIPK2/CHUK/ITCH/TRAF6/TAB1	20
R-HSA-8854691	Interleukin-20 family signaling	17/667	25/10654	1.93321e-15	4.3035e-14	3.24709e-14	JAK1/STAT5B/STAT3/STAT1/IL22/STAT2/IL19/JAK3/IL22RA1/IL22RA2/IL24/JAK2/IL26/IFNL2/STAT4/TYK2/IFNL1	17
R-HSA-388841	Costimulation by the CD28 family	27/667	70/10654	2.717e-15	5.9196e-14	4.46648e-14	TNFRSF14/CD3G/ICOSLG/HLA-DRA/HLA-DQB1/ICOS/CTLA4/CD86/BTLA/HLA-DQA1/CD3D/CD247/HLA-DRB3/CD4/FYN/HLA-DRB4/AKT3/LCK/CD28/LYN/CD80/PDCD1/HLA-DPB1/PDCD1LG2/CD274/HLA-DPA1/CD3E	27
R-HSA-933541	TRAF6 mediated IRF7 activation	18/667	29/10654	3.15845e-15	6.73803e-14	5.084e-14	IKBKE/DDX58/EP300/IFNA2/IRF7/IFNB1/IFIH1/TANK/MAVS/IFNA8/IRF3/CREBBP/IFNA7/TRAF2/TBK1/IFNA1/IFNA17/TRAF6	18
R-HSA-373076	Class A/1 (Rhodopsin-like receptors)	62/667	335/10654	5.04029e-15	1.05332e-13	7.94752e-14	CCL25/FPR2/CCL28/CXCL16/CXCR4/CCL16/CXCR2/CXCR5/CXCR3/CCL19/CCR4/C3/CCL23/CCL2/CCR3/CCR7/CMKLR1/XCL2/C5/PMCH/CCL11/C3AR1/CCL20/CX3CL1/CXCL13/PTGDR2/CXCL12/SAA1/CCL3/CCL7/CXCL11/CCL5/CCRL2/CCL17/CX3CR1/CXCL1/CCL22/CCR6/APP/CXCL6/XCR1/CXCR1/PPBP/CCR9/CXCL10/CCR1/CCL13/CCL1/CXCL3/F2RL1/CCL27/CXCL9/CXCL2/CXCL5/CXCR6/CCR5/ADORA2A/CCR2/CCL4/CCL3L1/CCL21/ANXA1	62
R-HSA-389948	PD-1 signaling	16/667	23/10654	7.60558e-15	1.55762e-13	1.17526e-13	CD3G/HLA-DRA/HLA-DQB1/HLA-DQA1/CD3D/CD247/HLA-DRB3/CD4/HLA-DRB4/LCK/PDCD1/HLA-DPB1/PDCD1LG2/CD274/HLA-DPA1/CD3E	16
R-HSA-512988	Interleukin-3, Interleukin-5 and GM-CSF signaling	22/667	48/10654	1.39844e-14	2.80786e-13	2.11859e-13	IL5/INPP5D/JAK1/CSF2/STAT5B/IL2RG/SYK/HCK/PIK3CD/IL2/IL3RA/CSF2RB/IL2RA/JAK3/UBC/FYN/JAK2/IL3/IL2RB/IL5RA/LYN/BLNK	22
R-HSA-202424	Downstream TCR signaling	31/667	98/10654	1.45819e-14	2.87151e-13	2.16662e-13	INPP5D/CARD11/IKBKG/PSMB10/PSMB8/CD3G/MAP3K7/HLA-DRA/NFKB1/NFKBIA/HLA-DQB1/HLA-DQA1/CD3D/CD247/BCL10/UBC/PSMB7/HLA-DRB3/CD4/PSMB9/HLA-DRB4/LCK/IKBKB/RIPK2/RELA/CHUK/PSMD7/HLA-DPB1/TRAF6/HLA-DPA1/CD3E	31
R-HSA-202403	TCR signaling	34/667	119/10654	2.27618e-14	4.39775e-13	3.3182e-13	INPP5D/CARD11/IKBKG/PTPRC/PSMB10/PSMB8/CD3G/MAP3K7/HLA-DRA/ITK/NFKB1/NFKBIA/HLA-DQB1/HLA-DQA1/CD3D/CD247/BCL10/UBC/PSMB7/HLA-DRB3/CD4/PSMB9/HLA-DRB4/LCK/ZAP70/IKBKB/RIPK2/RELA/CHUK/PSMD7/HLA-DPB1/TRAF6/HLA-DPA1/CD3E	34
R-HSA-5676594	TNF receptor superfamily (TNFSF) members mediating non-canonical NF-kB pathway	14/667	18/10654	3.01939e-14	5.72567e-13	4.32015e-13	LTB/CD40/TNFRSF11A/TNFRSF13C/TNFSF12/LTA/TNFSF14/TRAF3/CD40LG/TNFRSF12A/LTBR/TNFSF11/TRAF2/TNFSF13B	14
R-HSA-2454202	Fc epsilon receptor (FCERI) signaling	36/667	134/10654	3.16601e-14	5.89453e-13	4.44756e-13	FCER1A/CARD11/IKBKG/FCER1G/PSMB10/PSMB8/FOS/MAP3K7/SYK/ITK/NFKB1/NFKBIA/MAPK1/BCL10/UBC/NFATC2/PSMB7/MS4A2/MAPK8/MAP3K1/NFATC3/FYN/NFATC1/PSMB9/BTK/HRAS/IKBKB/MAP2K4/TXK/RELA/CHUK/LYN/PSMD7/MAPK3/TRAF6/TAB1	36
R-HSA-5603041	IRAK4 deficiency (TLR2/4)	11/667	11/10654	5.3578e-14	9.79712e-13	7.39215e-13	IRAK4/TLR6/TIRAP/CD36/TLR1/TLR4/LY96/CD14/TLR2/BTK/MYD88	11
R-HSA-202430	Translocation of ZAP-70 to Immunological synapse	14/667	19/10654	1.0817e-13	1.94326e-12	1.46623e-12	CD3G/HLA-DRA/HLA-DQB1/HLA-DQA1/CD3D/CD247/HLA-DRB3/CD4/HLA-DRB4/LCK/ZAP70/HLA-DPB1/HLA-DPA1/CD3E	14
R-HSA-983705	Signaling by the B Cell Receptor (BCR)	32/667	112/10654	1.33973e-13	2.36531e-12	1.78468e-12	CARD11/CD22/IKBKG/PSMB10/PSMB8/MAP3K7/SYK/PIK3CD/NFKB1/NFKBIA/BCL10/UBC/NFATC2/BLK/CD79A/PSMB7/REL/NFATC3/FYN/NFATC1/PSMB9/BTK/CD79B/CD19/HRAS/IKBKB/RELA/CHUK/LYN/PSMD7/BLNK/PPIA	32
R-HSA-166663	Initial triggering of complement	15/667	23/10654	2.34219e-13	4.06508e-12	3.0672e-12	C4B/C1QA/CFD/C3/C1S/MBL2/C1R/MASP1/C2/CFB/C1QB/CFP/MASP2/CRP/GZMM	15
R-HSA-1236974	ER-Phagosome pathway	27/667	83/10654	3.49335e-13	5.96198e-12	4.49845e-12	TLR6/TIRAP/CD36/TLR1/IKBKG/PSMB10/PSMB8/HLA-A/HLA-C/TAP2/TLR4/LY96/CD14/TAP1/TLR2/UBC/HLA-E/PSMB7/TAPBP/PSMB9/BTK/HLA-G/HLA-B/IKBKB/CHUK/MYD88/PSMD7	27
R-HSA-216083	Integrin cell surface interactions	27/667	85/10654	6.69372e-13	1.12367e-11	8.47833e-12	ITGB1/SPP1/VCAM1/ITGA2B/JAM3/CDH1/ITGA1/ITGAX/THBS1/ICAM3/CD44/PECAM1/ITGA4/COL3A1/ICAM4/ITGAM/ITGAL/ITGA5/ICAM2/ITGAE/FN1/ITGA6/ITGB3/ICAM1/ITGA2/CD47/ITGB2	27
R-HSA-5602498	MyD88 deficiency (TLR2/4)	10/667	10/10654	8.68013e-13	1.43362e-11	1.0817e-11	TLR6/TIRAP/CD36/TLR1/TLR4/LY96/CD14/TLR2/BTK/MYD88	10
R-HSA-5607764	CLEC7A (Dectin-1) signaling	29/667	101/10654	1.65978e-12	2.6978e-11	2.03555e-11	CARD11/IL1B/RELB/IKBKG/PSMB10/PSMB8/PRKCD/MAP3K7/SYK/CASP8/CARD9/NFKB1/NFKBIA/BCL10/UBC/NFATC2/CLEC7A/PSMB7/NFATC3/NFATC1/PSMB9/IKBKB/PYCARD/RELA/CHUK/NFKB2/PSMD7/TRAF6/TAB1	29
R-HSA-202427	Phosphorylation of CD3 and TCR zeta chains	14/667	22/10654	2.49273e-12	3.98837e-11	3.00931e-11	PTPRC/CD3G/HLA-DRA/HLA-DQB1/HLA-DQA1/CD3D/CD247/HLA-DRB3/CD4/HLA-DRB4/LCK/HLA-DPB1/HLA-DPA1/CD3E	14
R-HSA-912526	Interleukin receptor SHC signaling	15/667	27/10654	6.55636e-12	1.03288e-10	7.79331e-11	IL5/INPP5D/JAK1/CSF2/IL2RG/PIK3CD/IL2/IL3RA/CSF2RB/IL2RA/JAK3/JAK2/IL3/IL2RB/IL5RA	15
R-HSA-447115	Interleukin-12 family signaling	21/667	57/10654	9.88269e-12	1.53331e-10	1.15692e-10	JAK1/EBI3/STAT3/STAT1/IL6ST/IL23R/IL10/IL12RB1/IFNG/LCP1/JAK2/IL23A/IL12A/SERPINB2/STAT4/TYK2/IL12RB2/IL27/IL12B/MIF/PPIA	21
R-HSA-918233	TRAF3-dependent IRF activation pathway	11/667	14/10654	1.6381e-11	2.5036e-10	1.88902e-10	IKBKE/DDX58/EP300/IRF7/IFNB1/IFIH1/TRAF3/MAVS/IRF3/CREBBP/TBK1	11
R-HSA-936440	Negative regulators of DDX58/IFIH1 signaling	16/667	34/10654	3.56421e-11	5.36728e-10	4.04974e-10	IKBKE/PIN1/DDX58/TNFAIP3/CYLD/IFIH1/TRAF3/UBC/MAVS/IRF3/ATG5/ISG15/NLRC5/TBK1/ITCH/ATG12	16
R-HSA-936964	Activation of IRF3/IRF7 mediated by TBK1/IKK epsilon	12/667	18/10654	4.31708e-11	6.40679e-10	4.83407e-10	IKBKE/TICAM2/TLR4/LY96/CD14/IRF7/TRAF3/TANK/UBC/IRF3/TBK1/TICAM1	12
R-HSA-8984722	Interleukin-35 Signalling	10/667	12/10654	5.10411e-11	7.46658e-10	5.63371e-10	JAK1/EBI3/STAT3/STAT1/IL6ST/JAK2/IL12A/STAT4/TYK2/IL12RB2	10
R-HSA-112409	RAF-independent MAPK1/3 activation	13/667	23/10654	1.29288e-10	1.83508e-09	1.38461e-09	JAK1/MAP2K2/DUSP4/IL6/IL6ST/CDK1/MAP2K1/MAPK1/IL6R/DUSP6/JAK2/TYK2/MAPK3	13
R-HSA-110056	MAPK3 (ERK1) activation	9/667	10/10654	1.32613e-10	1.83508e-09	1.38461e-09	JAK1/IL6/IL6ST/CDK1/MAP2K1/IL6R/JAK2/TYK2/MAPK3	9
R-HSA-8877330	RUNX1 and FOXP3 control the development of regulatory T lymphocytes (Tregs)	9/667	10/10654	1.32613e-10	1.83508e-09	1.38461e-09	TNFRSF18/FOXP3/CR1/IL2/CTLA4/IL2RA/NFATC2/IFNG/RUNX1	9
R-HSA-9020958	Interleukin-21 signaling	9/667	10/10654	1.32613e-10	1.83508e-09	1.38461e-09	JAK1/STAT5B/STAT3/IL21/IL21R/IL2RG/STAT1/JAK3/STAT4	9
R-HSA-450302	activated TAK1 mediates p38 MAPK activation	13/667	24/10654	2.66023e-10	3.6321e-09	2.7405e-09	IKBKG/MAP3K7/NOD2/IRAK2/UBC/MAPK11/IRAK1/MAPK14/MAPKAPK2/NOD1/RIPK2/TRAF6/TAB1	13
R-HSA-202433	Generation of second messenger molecules	15/667	33/10654	2.74506e-10	3.69861e-09	2.79068e-09	CD3G/HLA-DRA/ITK/HLA-DQB1/HLA-DQA1/CD3D/CD247/HLA-DRB3/CD4/HLA-DRB4/LCK/ZAP70/HLA-DPB1/HLA-DPA1/CD3E	15
R-HSA-140534	Caspase activation via Death Receptors in the presence of ligand	11/667	17/10654	4.67895e-10	6.2224e-09	4.69494e-09	TICAM2/TNFSF10/TLR4/LY96/CD14/CASP8/TNFRSF10B/TRAF2/FADD/FAS/TICAM1	11
R-HSA-1606322	ZBP1(DAI) mediated induction of type I IFNs	12/667	21/10654	5.73731e-10	7.53205e-09	5.68311e-09	IKBKG/NFKB1/NFKBIA/IRF3/TLR3/IKBKB/TBK1/RELA/CHUK/MYD88/NFKB2/TICAM1	12
R-HSA-912694	Regulation of IFNA signaling	13/667	26/10654	9.85845e-10	1.27785e-08	9.6417e-09	JAK1/IFNA2/STAT1/STAT2/IFNB1/IFNA8/IFNAR1/IFNAR2/IFNA7/SOCS1/TYK2/IFNA1/IFNA17	13
R-HSA-450282	MAPK targets/ Nuclear events mediated by MAP kinases	14/667	31/10654	1.21725e-09	1.55808e-08	1.17561e-08	ELK1/DUSP4/MEF2C/FOS/MAPK1/ATF2/MAPK11/DUSP6/MAPK8/CREB1/MAPK14/ATF1/MAPKAPK2/MAPK3	14
R-HSA-73887	Death Receptor Signalling	30/667	141/10654	2.25336e-09	2.84869e-08	2.1494e-08	CASP10/TNFSF10/SMPD3/PSEN2/IKBKG/MAP3K7/TNFAIP3/CASP8/TNFRSF1A/NFKB1/CASP3/NFKBIA/PSEN1/CYLD/TNF/UBC/IRAK1/MAPK8/TNFRSF10B/TRAF2/FADD/IKBKB/FAS/RIPK2/RELA/CHUK/MYD88/TRAF6/TAB1/HDAC3	30
R-HSA-450321	JNK (c-Jun kinases) phosphorylation and activation mediated by activated human TAK1	12/667	23/10654	2.34856e-09	2.93284e-08	2.21289e-08	IKBKG/MAP3K7/NOD2/IRAK2/UBC/IRAK1/MAPK8/NOD1/MAP2K4/RIPK2/TRAF6/TAB1	12
R-HSA-2029481	FCGR activation	9/667	12/10654	2.60215e-09	3.09837e-08	2.33779e-08	CD3G/SYK/HCK/CD247/FCGR2A/FYN/FCGR3A/LYN/FCGR1A	9
R-HSA-9013973	TICAM1-dependent activation of IRF3/IRF7	9/667	12/10654	2.60215e-09	3.09837e-08	2.33779e-08	IKBKE/IRF7/TRAF3/TANK/UBC/IRF3/TLR3/TBK1/TICAM1	9
R-HSA-9020558	Interleukin-2 signaling	9/667	12/10654	2.60215e-09	3.09837e-08	2.33779e-08	JAK1/STAT5B/IL2RG/SYK/IL2/IL2RA/JAK3/LCK/IL2RB	9
R-HSA-933543	NF-kB activation through FADD/RIP-1 pathway mediated by caspase-8 and -10	9/667	12/10654	2.60215e-09	3.09837e-08	2.33779e-08	CASP10/DDX58/IKBKG/CASP8/IFIH1/MAVS/FADD/IKBKB/CHUK	9
R-HSA-449836	Other interleukin signaling	12/667	24/10654	4.4311e-09	5.15619e-08	3.89046e-08	JAK1/CSF3R/IL16/CASP3/IL32/CD4/IL34/TYK2/CSF1R/IFNL1/CSF1/CSF3	12
R-HSA-6783589	Interleukin-6 family signaling	12/667	24/10654	4.4311e-09	5.15619e-08	3.89046e-08	JAK1/STAT3/IL6/STAT1/IL6ST/IL11/IL6R/LIF/OSM/JAK2/TYK2/IL11RA	12
R-HSA-500792	GPCR ligand binding	63/667	468/10654	4.60576e-09	5.29921e-08	3.99838e-08	CCL25/FPR2/CCL28/CXCL16/CXCR4/CCL16/CXCR2/CXCR5/CXCR3/CCL19/CCR4/C3/CCL23/CCL2/CCR3/CCR7/CMKLR1/XCL2/C5/PMCH/CCL11/C3AR1/CCL20/CX3CL1/CXCL13/PTGDR2/CD55/CXCL12/SAA1/CCL3/CCL7/CXCL11/CCL5/CCRL2/CCL17/CX3CR1/CXCL1/CCL22/CCR6/APP/CXCL6/XCR1/CXCR1/PPBP/CCR9/CXCL10/CCR1/CCL13/CCL1/CXCL3/F2RL1/CCL27/CXCL9/CXCL2/CXCL5/CXCR6/CCR5/ADORA2A/CCR2/CCL4/CCL3L1/CCL21/ANXA1	63
R-HSA-975163	IRAK2 mediated activation of TAK1 complex upon TLR7/8 or 9 stimulation	10/667	16/10654	4.91733e-09	5.59483e-08	4.22143e-08	TICAM2/TLR4/LY96/MAP3K7/CD14/IRAK2/UBC/TRAF6/TAB1/TICAM1	10
R-HSA-622312	Inflammasomes	11/667	20/10654	5.33564e-09	6.00407e-08	4.53021e-08	CASP1/NFKB1/TXNIP/BCL2/APP/PYCARD/MEFV/RELA/NFKB2/BCL2L1/NLRP3	11
R-HSA-5621575	CD209 (DC-SIGN) signaling	11/667	21/10654	1.05738e-08	1.1769e-07	8.88001e-08	CD209/RELB/EP300/ICAM3/NFKB1/CREBBP/FYN/ICAM2/HRAS/RELA/LYN	11
R-HSA-1810476	RIP-mediated NFkB activation via ZBP1	10/667	17/10654	1.12737e-08	1.22811e-07	9.26637e-08	IKBKG/NFKB1/NFKBIA/TLR3/IKBKB/RELA/CHUK/MYD88/NFKB2/TICAM1	10
R-HSA-937072	TRAF6-mediated induction of TAK1 complex within TLR4 complex	10/667	17/10654	1.12737e-08	1.22811e-07	9.26637e-08	TICAM2/TLR4/LY96/MAP3K7/CD14/IRAK2/UBC/TRAF6/TAB1/TICAM1	10
R-HSA-109581	Apoptosis	33/667	178/10654	1.3957e-08	1.50442e-07	1.13512e-07	TICAM2/GZMB/TNFSF10/CDH1/STAT3/BID/PSMB10/PSMB8/HMGB1/TLR4/LY96/PRKCD/CD14/CASP8/CASP3/MAPK1/UBC/PSMB7/MAPK8/BCL2/TNFRSF10B/TP53/PSMB9/AKT3/TRAF2/FADD/FAS/BAX/BCL2L1/C1QBP/PSMD7/MAPK3/TICAM1	33
R-HSA-5684996	MAPK1/MAPK3 signaling	41/667	255/10654	1.88567e-08	2.01138e-07	1.51763e-07	IL5/JAK1/CSF2/MAP2K2/ITGA2B/DUSP4/PSMB10/PSMB8/IL6/IL2RG/IL6ST/IL2/CDK1/NEFL/IL3RA/CSF2RB/MAP2K1/IL2RA/NCAM1/JAK3/MAPK1/UBC/IL6R/DUSP6/KIT/PSMB7/FYN/PSMB9/JAK2/PDGFRB/IL3/FN1/HRAS/IL2RB/IL5RA/TYK2/ITGB3/PSMD7/MAPK3/FLT3/FLT3LG	41
R-HSA-2871837	FCERI mediated NF-kB activation	21/667	82/10654	1.91576e-08	2.02241e-07	1.52596e-07	FCER1A/CARD11/IKBKG/FCER1G/PSMB10/PSMB8/MAP3K7/NFKB1/NFKBIA/BCL10/UBC/PSMB7/MS4A2/PSMB9/IKBKB/RELA/CHUK/LYN/PSMD7/TRAF6/TAB1	21
R-HSA-5357801	Programmed Cell Death	33/667	181/10654	2.14127e-08	2.23741e-07	1.68818e-07	TICAM2/GZMB/TNFSF10/CDH1/STAT3/BID/PSMB10/PSMB8/HMGB1/TLR4/LY96/PRKCD/CD14/CASP8/CASP3/MAPK1/UBC/PSMB7/MAPK8/BCL2/TNFRSF10B/TP53/PSMB9/AKT3/TRAF2/FADD/FAS/BAX/BCL2L1/C1QBP/PSMD7/MAPK3/TICAM1	33
R-HSA-5357769	Caspase activation via extrinsic apoptotic signalling pathway	12/667	27/10654	2.39173e-08	2.47387e-07	1.86659e-07	TICAM2/TNFSF10/TLR4/LY96/CD14/CASP8/CASP3/TNFRSF10B/TRAF2/FADD/FAS/TICAM1	12
R-HSA-1168372	Downstream signaling events of B Cell Receptor (BCR)	21/667	83/10654	2.41647e-08	2.47447e-07	1.86704e-07	CARD11/IKBKG/PSMB10/PSMB8/MAP3K7/NFKB1/NFKBIA/BCL10/UBC/NFATC2/PSMB7/REL/NFATC3/NFATC1/PSMB9/HRAS/IKBKB/RELA/CHUK/PSMD7/PPIA	21
R-HSA-1834949	Cytosolic sensors of pathogen-associated DNA	18/667	63/10654	3.13835e-08	3.14055e-07	2.36962e-07	EP300/IKBKG/IFI16/NFKB1/NFKBIA/IRF7/UBC/STAT6/IRF3/CREBBP/TLR3/IKBKB/TBK1/RELA/CHUK/MYD88/NFKB2/TICAM1	18
R-HSA-1059683	Interleukin-6 signaling	8/667	11/10654	3.15895e-08	3.14055e-07	2.36962e-07	JAK1/STAT3/IL6/STAT1/IL6ST/IL6R/JAK2/TYK2	8
R-HSA-9020956	Interleukin-27 signaling	8/667	11/10654	3.15895e-08	3.14055e-07	2.36962e-07	JAK1/EBI3/STAT3/STAT1/IL6ST/JAK2/TYK2/IL27	8
R-HSA-9006934	Signaling by Receptor Tyrosine Kinases	61/667	473/10654	4.15648e-08	4.09253e-07	3.08791e-07	ITGB1/SPP1/ELK1/S100B/STAT5B/MAP2K2/DUSP4/STAT3/MEF2C/PSEN2/APOE/THBS1/VEGFC/AXL/CYBB/PRKCD/STAT1/CMA1/MST1R/PSEN1/TLR9/MAP2K1/COL3A1/MAPK1/UBC/CDH5/PRKCE/MAPK11/CXCL12/STAT6/DUSP6/KIT/CREB1/MAPK14/CYFIP2/FYN/AKT3/LCK/ATF1/IGF1R/MAPKAPK2/JAK2/PDGFRB/FN1/HRAS/SOCS1/BAX/ITGB3/LYN/ITCH/NCF4/NRP1/SH2B2/ADORA2A/MAPK3/VEGFA/ITGA2/PDGFC/FLT3/FLT3LG/POLR2A	61
R-HSA-5686938	Regulation of TLR by endogenous ligand	10/667	19/10654	4.77268e-08	4.6545e-07	3.51193e-07	TLR6/CD36/TLR1/HMGB1/TLR4/LY96/CD14/TLR2/LBP/S100A8	10
R-HSA-844456	The NLRP3 inflammasome	9/667	15/10654	4.98766e-08	4.77324e-07	3.60152e-07	CASP1/NFKB1/TXNIP/APP/PYCARD/MEFV/RELA/NFKB2/NLRP3	9
R-HSA-975110	TRAF6 mediated IRF7 activation in TLR7/8 or 9 signaling	9/667	15/10654	4.98766e-08	4.77324e-07	3.60152e-07	IRAK4/TLR7/IRF7/TLR9/TLR8/UBC/IRAK1/MYD88/TRAF6	9
R-HSA-418594	G alpha (i) signalling events	54/667	406/10654	9.32013e-08	8.83687e-07	6.66762e-07	CCL25/FPR2/CCL28/CXCL16/CXCR4/CCL16/CXCR2/CXCR5/CXCR3/APOE/CCL19/CCR4/C3/CCL23/PRKCD/CCR3/CCR7/C5/PMCH/C3AR1/CCL20/CX3CL1/CXCL13/MAPK1/PTGDR2/CXCL12/SAA1/CXCL11/CCL5/CREB1/CX3CR1/CXCL1/CCR6/APP/CXCL6/CXCR1/PPBP/CCR9/CXCL10/CCR1/CCL13/CCL1/CXCL3/CCL27/CXCL9/CXCL2/CXCL5/CXCR6/CCR5/LRP1/CCR2/CCL4/CCL21/ANXA1	54
R-HSA-1474244	Extracellular matrix organization	44/667	301/10654	1.02512e-07	9.6305e-07	7.26644e-07	ITGB1/CTSG/SPP1/VCAM1/ITGA2B/JAM3/CDH1/ITGA1/ITGAX/THBS1/ITGB4/TPSAB1/ICAM3/CMA1/CASP3/PSEN1/CD44/CEACAM1/PECAM1/ITGA4/COL3A1/ICAM4/TGFB1/NCAM1/ITGAM/ITGAL/ITGA5/ICAM2/CEACAM8/CTSL/ELANE/ITGAE/APP/FN1/ITGA6/ITGB3/CEACAM6/ICAM1/A2M/TGFB2/CTSS/ITGA2/CD47/ITGB2	44
R-HSA-198725	Nuclear Events (kinase and transcription factor activation)	11/667	25/10654	1.05992e-07	9.86688e-07	7.44479e-07	ELK1/DUSP4/MEF2C/MAPK1/MAPK11/DUSP6/CREB1/MAPK14/ATF1/MAPKAPK2/MAPK3	11
R-HSA-193639	p75NTR signals via NF-kB	9/667	16/10654	1.07681e-07	9.93385e-07	7.49532e-07	NFKB1/NFKBIA/UBC/IRAK1/IKBKB/RIPK2/RELA/MYD88/TRAF6	9
R-HSA-5683057	MAPK family signaling cascades	43/667	294/10654	1.41442e-07	1.29319e-06	9.7574e-07	IL5/JAK1/CSF2/MAP2K2/ITGA2B/DUSP4/PSMB10/PSMB8/IL6/IL2RG/IL6ST/IL2/CDK1/NEFL/IL3RA/CSF2RB/MAP2K1/IL2RA/NCAM1/JAK3/MAPK1/UBC/IL6R/DUSP6/KIT/PSMB7/FYN/PSMB9/JAK2/PDGFRB/IL3/FN1/RAG1/HRAS/IL2RB/IL5RA/TYK2/ITGB3/PSMD7/MAPK3/FLT3/FLT3LG/CCND3	43
R-HSA-445144	Signal transduction by L1	10/667	21/10654	1.62431e-07	1.47194e-06	1.11061e-06	ITGB1/MAP2K2/ITGA2B/MAP2K1/NCAM1/MAPK1/ITGA5/ITGB3/NRP1/MAPK3	10
R-HSA-75893	TNF signaling	14/667	43/10654	1.77865e-07	1.59766e-06	1.20547e-06	SMPD3/IKBKG/MAP3K7/TNFAIP3/CASP8/TNFRSF1A/CYLD/TNF/UBC/TRAF2/FADD/IKBKB/CHUK/TAB1	14
R-HSA-879415	Advanced glycosylation endproduct receptor signaling	8/667	13/10654	2.20088e-07	1.95974e-06	1.47867e-06	LGALS3/S100B/HMGB1/MAPK1/SAA1/APP/S100A12/MAPK3	8
R-HSA-2871796	FCERI mediated MAPK activation	12/667	32/10654	2.32231e-07	2.05004e-06	1.5468e-06	FCER1A/FCER1G/FOS/SYK/MAPK1/MS4A2/MAPK8/MAP3K1/HRAS/MAP2K4/LYN/MAPK3	12
R-HSA-5689896	Ovarian tumor domain proteases	13/667	38/10654	2.54405e-07	2.22659e-06	1.68001e-06	DDX58/IKBKG/NOD2/TNFAIP3/CDK1/IFIH1/TRAF3/UBC/MAVS/TP53/NOD1/RIPK2/TRAF6	13
R-HSA-2562578	TRIF-mediated programmed cell death	7/667	10/10654	3.71548e-07	3.19719e-06	2.41235e-06	TICAM2/TLR4/LY96/CD14/CASP8/FADD/TICAM1	7
R-HSA-450341	Activation of the AP-1 family of transcription factors	7/667	10/10654	3.71548e-07	3.19719e-06	2.41235e-06	FOS/MAPK1/ATF2/MAPK11/MAPK8/MAPK14/MAPK3	7
R-HSA-166786	Creation of C4 and C2 activators	8/667	14/10654	4.85374e-07	4.10763e-06	3.0993e-06	C1QA/C1S/MBL2/C1R/MASP1/C1QB/MASP2/CRP	8
R-HSA-8983432	Interleukin-15 signaling	8/667	14/10654	4.85374e-07	4.10763e-06	3.0993e-06	JAK1/STAT5B/STAT3/IL2RG/IL15RA/IL15/JAK3/IL2RB	8
R-HSA-9607240	FLT3 Signaling	39/667	267/10654	5.63487e-07	4.7296e-06	3.56859e-06	IL5/JAK1/CSF2/STAT5B/MAP2K2/ITGA2B/DUSP4/PSMB10/PSMB8/IL2RG/HCK/IL2/NEFL/IL3RA/CSF2RB/TLR9/MAP2K1/IL2RA/NCAM1/JAK3/MAPK1/UBC/DUSP6/KIT/PSMB7/FYN/PSMB9/JAK2/PDGFRB/IL3/FN1/HRAS/IL2RB/IL5RA/ITGB3/PSMD7/MAPK3/FLT3/FLT3LG	39
R-HSA-9020591	Interleukin-12 signaling	14/667	47/10654	6.13316e-07	5.10598e-06	3.85258e-06	JAK1/IL10/IL12RB1/IFNG/LCP1/JAK2/IL12A/SERPINB2/STAT4/TYK2/IL12RB2/IL12B/MIF/PPIA	14
R-HSA-1236977	Endosomal/Vacuolar pathway	7/667	11/10654	9.66476e-07	7.9698e-06	6.0134e-06	HLA-A/HLA-C/HLA-E/HLA-G/HLA-B/CTSL/CTSS	7
R-HSA-5357956	TNFR1-induced NFkappaB signaling pathway	11/667	30/10654	9.72877e-07	7.9698e-06	6.0134e-06	IKBKG/MAP3K7/TNFAIP3/TNFRSF1A/CYLD/TNF/UBC/TRAF2/IKBKB/CHUK/TAB1	11
R-HSA-937041	IKK complex recruitment mediated by RIP1	10/667	25/10654	1.19638e-06	9.72293e-06	7.33618e-06	TICAM2/IKBKG/TLR4/LY96/CD14/UBC/IKBKB/CHUK/TRAF6/TICAM1	10
R-HSA-8878159	Transcriptional regulation by RUNX3	20/667	96/10654	1.53168e-06	1.23499e-05	9.31832e-06	SPP1/EP300/PSMB10/PSMB8/RORC/ITGA4/TGFB1/SMAD3/NOTCH1/UBC/TCF7/CREBBP/ITGAL/PSMB7/TP53/PSMB9/RUNX1/CDKN1A/RUNX3/PSMD7	20
R-HSA-5673001	RAF/MAP kinase cascade	36/667	249/10654	1.96914e-06	1.57532e-05	1.18861e-05	IL5/JAK1/CSF2/MAP2K2/ITGA2B/DUSP4/PSMB10/PSMB8/IL2RG/IL2/NEFL/IL3RA/CSF2RB/MAP2K1/IL2RA/NCAM1/JAK3/MAPK1/UBC/DUSP6/KIT/PSMB7/FYN/PSMB9/JAK2/PDGFRB/IL3/FN1/HRAS/IL2RB/IL5RA/ITGB3/PSMD7/MAPK3/FLT3/FLT3LG	36
R-HSA-983695	Antigen activates B Cell Receptor (BCR) leading to generation of second messengers	11/667	32/10654	2.04727e-06	1.62512e-05	1.22619e-05	CD22/SYK/PIK3CD/BLK/CD79A/FYN/BTK/CD79B/CD19/LYN/BLNK	11
R-HSA-1169091	Activation of NF-kappaB in B cells	16/667	67/10654	2.59277e-06	2.0423e-05	1.54096e-05	CARD11/IKBKG/PSMB10/PSMB8/MAP3K7/NFKB1/NFKBIA/BCL10/UBC/PSMB7/REL/PSMB9/IKBKB/RELA/CHUK/PSMD7	16
R-HSA-2871809	FCERI mediated Ca+2 mobilization	11/667	33/10654	2.89874e-06	2.26589e-05	1.70966e-05	FCER1A/FCER1G/SYK/ITK/NFATC2/MS4A2/NFATC3/NFATC1/BTK/TXK/LYN	11
R-HSA-109606	Intrinsic Pathway for Apoptosis	14/667	53/10654	3.0379e-06	2.35667e-05	1.77816e-05	GZMB/STAT3/BID/CASP8/CASP3/MAPK1/MAPK8/BCL2/TP53/AKT3/BAX/BCL2L1/C1QBP/MAPK3	14
R-HSA-6788467	IL-6-type cytokine receptor ligand interactions	8/667	17/10654	3.31836e-06	2.55488e-05	1.92772e-05	JAK1/IL6ST/IL11/LIF/OSM/JAK2/TYK2/IL11RA	8
R-HSA-209560	NF-kB is activated and signals survival	7/667	13/10654	4.49723e-06	3.41123e-05	2.57385e-05	NFKB1/NFKBIA/UBC/IRAK1/IKBKB/RELA/TRAF6	7
R-HSA-5357786	TNFR1-induced proapoptotic signaling	7/667	13/10654	4.49723e-06	3.41123e-05	2.57385e-05	TNFAIP3/CASP8/TNFRSF1A/CYLD/TNF/TRAF2/FADD	7
R-HSA-5668599	RHO GTPases Activate NADPH Oxidases	9/667	24/10654	7.80629e-06	5.87768e-05	4.43485e-05	PIN1/CYBB/PRKCD/MAPK1/MAPK11/MAPK14/S100A8/NCF4/MAPK3	9
R-HSA-2424491	DAP12 signaling	10/667	30/10654	8.25724e-06	6.13864e-05	4.63174e-05	KLRC2/SYK/KLRK1/HLA-E/KLRD1/FYN/BTK/LCK/TREM2/HRAS	10
R-HSA-1433557	Signaling by SCF-KIT	12/667	43/10654	8.33272e-06	6.13864e-05	4.63174e-05	STAT5B/STAT3/STAT1/CMA1/KIT/FYN/LCK/JAK2/HRAS/SOCS1/LYN/SH2B2	12
R-HSA-2172127	DAP12 interactions	12/667	43/10654	8.33272e-06	6.13864e-05	4.63174e-05	CLEC5A/KLRC2/SYK/KLRK1/TREM1/HLA-E/KLRD1/FYN/BTK/LCK/TREM2/HRAS	12
R-HSA-5633008	TP53 Regulates Transcription of Cell Death Genes	12/667	44/10654	1.0813e-05	7.9089e-05	5.96745e-05	CASP10/ATM/BID/CASP1/BCL6/TNFRSF10C/CREBBP/TNFRSF10B/BIRC5/TP53/FAS/BAX	12
R-HSA-2029485	Role of phospholipids in phagocytosis	9/667	25/10654	1.15244e-05	8.36947e-05	6.31496e-05	CD3G/PRKCD/SYK/CD247/PRKCE/PLA2G6/FCGR2A/FCGR3A/FCGR1A	9
R-HSA-114608	Platelet degranulation	22/667	129/10654	1.47949e-05	0.00010669	8.05003e-05	CD9/F13A1/ITGA2B/CD36/CFD/THBS1/VEGFC/SERPING1/CLU/CD63/PECAM1/TGFB1/LAMP2/APP/FN1/PPBP/ITGB3/A2M/TGFB2/VEGFA/CTSW/PPIA	22
R-HSA-2029480	Fcgamma receptor (FCGR) dependent phagocytosis	17/667	86/10654	1.92944e-05	0.000138164	0.000104248	CD3G/PRKCD/SYK/HCK/MAPK1/CD247/PRKCE/ABL1/PLA2G6/CYFIP2/FCGR2A/FYN/BTK/FCGR3A/LYN/FCGR1A/MAPK3	17
R-HSA-3371378	Regulation by c-FLIP	6/667	11/10654	2.07337e-05	0.000144431	0.000108977	TNFSF10/CASP8/TNFRSF10B/TRAF2/FADD/FAS	6
R-HSA-5218900	CASP8 activity is inhibited	6/667	11/10654	2.07337e-05	0.000144431	0.000108977	TNFSF10/CASP8/TNFRSF10B/TRAF2/FADD/FAS	6
R-HSA-69416	Dimerization of procaspase-8	6/667	11/10654	2.07337e-05	0.000144431	0.000108977	TNFSF10/CASP8/TNFRSF10B/TRAF2/FADD/FAS	6
R-HSA-9014325	TICAM1,TRAF6-dependent induction of TAK1 complex	6/667	11/10654	2.07337e-05	0.000144431	0.000108977	MAP3K7/UBC/TLR3/TRAF6/TAB1/TICAM1	6
R-HSA-5357905	Regulation of TNFR1 signaling	10/667	33/10654	2.14284e-05	0.000148262	0.000111867	IKBKG/TNFAIP3/CASP8/TNFRSF1A/CYLD/TNF/UBC/TRAF2/IKBKB/CHUK	10
R-HSA-3000170	Syndecan interactions	9/667	27/10654	2.36039e-05	0.000162217	0.000122397	ITGB1/THBS1/ITGB4/COL3A1/TGFB1/FN1/ITGA6/ITGB3/ITGA2	9
R-HSA-5684264	MAP3K8 (TPL2)-dependent MAPK1/3 activation	7/667	16/10654	2.53889e-05	0.000173321	0.000130775	IKBKG/NFKB1/MAP2K1/UBC/IKBKB/MAP2K4/CHUK	7
R-HSA-76005	Response to elevated platelet cytosolic Ca2+	22/667	134/10654	2.73695e-05	0.000185605	0.000140043	CD9/F13A1/ITGA2B/CD36/CFD/THBS1/VEGFC/SERPING1/CLU/CD63/PECAM1/TGFB1/LAMP2/APP/FN1/PPBP/ITGB3/A2M/TGFB2/VEGFA/CTSW/PPIA	22
R-HSA-187037	Signaling by NTRK1 (TRKA)	16/667	80/10654	2.89852e-05	0.000195269	0.000147335	ELK1/MAP2K2/DUSP4/STAT3/MEF2C/MAP2K1/MAPK1/MAPK11/DUSP6/CREB1/MAPK14/ATF1/MAPKAPK2/HRAS/ADORA2A/MAPK3	16
R-HSA-198753	ERK/MAPK targets	8/667	22/10654	3.29631e-05	0.000220616	0.00016646	ELK1/DUSP4/MEF2C/MAPK1/MAPK11/DUSP6/MAPK14/MAPK3	8
R-HSA-2173782	Binding and Uptake of Ligands by Scavenger Receptors	11/667	42/10654	3.81884e-05	0.000253928	0.000191594	CD36/APOE/CD163/COL3A1/SAA1/AMBP/MASP1/MARCO/MSR1/LRP1/COLEC12	11
R-HSA-210990	PECAM1 interactions	6/667	12/10654	3.92733e-05	0.000259457	0.000195767	INPP5D/PECAM1/FYN/LCK/ITGB3/LYN	6
R-HSA-5663202	Diseases of signal transduction	44/667	377/10654	4.34269e-05	0.000285059	0.000215083	STAT5B/MAP2K2/ITGA2B/STAT3/EP300/PSEN2/PSMB10/PSMB8/STAT1/PIK3CD/PSEN1/ICOS/ATG7/MAP2K1/CD86/TGFB1/SMAD3/MAPK1/NOTCH1/UBC/KIT/CREBBP/PSMB7/CREB1/FYN/PSMB9/AKT3/LCK/JAK2/PDGFRB/CD19/CDKN1A/FN1/HRAS/CD28/ITGB3/CHUK/SMAD2/CD80/PSMD7/MAPK3/HDAC3/AGK/POLR2A	44
R-HSA-1257604	PIP3 activates AKT signaling	34/667	264/10654	4.59438e-05	0.000299659	0.000226099	IRAK4/IL1RAP/PSMB10/PSMB8/PIK3CD/PPARG/ICOS/CD86/MAPK1/ATF2/UBC/IRAK1/IL1RL1/KIT/PSMB7/CREB1/FYN/TP53/PSMB9/AKT3/LCK/PDGFRB/CD19/CDKN1A/BMI1/CD28/CHUK/MYD88/CD80/PSMD7/MAPK3/TRAF6/EGR1/HDAC3	34
R-HSA-199418	Negative regulation of the PI3K/AKT network	19/667	110/10654	4.667e-05	0.000302469	0.00022822	IRAK4/IL1RAP/PIK3CD/ICOS/CD86/MAPK1/IRAK1/IL1RL1/KIT/FYN/AKT3/LCK/PDGFRB/CD19/CD28/MYD88/CD80/MAPK3/TRAF6	19
R-HSA-166520	Signaling by NTRKs	18/667	101/10654	4.79224e-05	0.000308632	0.00023287	ELK1/MAP2K2/DUSP4/STAT3/MEF2C/MAP2K1/MAPK1/MAPK11/DUSP6/CREB1/MAPK14/FYN/ATF1/MAPKAPK2/HRAS/BAX/ADORA2A/MAPK3	18
R-HSA-6811558	PI5P, PP2A and IER3 Regulate PI3K/AKT Signaling	18/667	103/10654	6.26833e-05	0.000401173	0.000302694	IRAK4/IL1RAP/PIK3CD/ICOS/CD86/MAPK1/IRAK1/IL1RL1/KIT/FYN/LCK/PDGFRB/CD19/CD28/MYD88/CD80/MAPK3/TRAF6	18
R-HSA-5675482	Regulation of necroptotic cell death	7/667	18/10654	6.32331e-05	0.000402178	0.000303453	TNFSF10/CASP8/UBC/TNFRSF10B/TRAF2/FADD/FAS	7
R-HSA-982772	Growth hormone receptor signaling	8/667	24/10654	6.77808e-05	0.000428441	0.000323269	STAT5B/STAT3/STAT1/MAPK1/JAK2/SOCS1/LYN/MAPK3	8
R-HSA-1679131	Trafficking and processing of endosomal TLR	6/667	13/10654	6.90814e-05	0.000431338	0.000325454	TLR7/TLR9/TLR8/CTSL/TLR3/CTSS	6
R-HSA-209543	p75NTR recruits signalling complexes	6/667	13/10654	6.90814e-05	0.000431338	0.000325454	UBC/IRAK1/IKBKB/RIPK2/MYD88/TRAF6	6
R-HSA-8878171	Transcriptional regulation by RUNX1	31/667	239/10654	8.62463e-05	0.00053525	0.000403858	TNFRSF18/LGALS3/CSF2/ITGA2B/FOXP3/EP300/CR1/PSMB10/PSMB8/THBS1/IL2/TAL1/CTLA4/IL2RA/UBC/NFATC2/ABL1/BLK/CREBBP/PSMB7/IFNG/PAX5/PSMB9/CTSL/RUNX1/IL3/BMI1/ITCH/PSMD7/GATA3/CCND3	31
R-HSA-76002	Platelet activation, signaling and aggregation	33/667	262/10654	9.19591e-05	0.000567266	0.000428015	CD9/F13A1/ITGA2B/CD36/CFD/FCER1G/THBS1/VEGFC/PRKCD/SYK/SERPING1/CLU/CD63/PECAM1/TGFB1/MAPK1/PRKCE/LAMP2/MAPK14/FYN/LCK/APP/FN1/PPBP/ITGB3/LYN/A2M/TGFB2/PIK3CG/MAPK3/VEGFA/CTSW/PPIA	33
R-HSA-983170	Antigen Presentation: Folding, assembly and peptide loading of class I MHC	8/667	25/10654	9.42544e-05	0.000577943	0.000436071	HLA-A/HLA-C/TAP2/TAP1/HLA-E/TAPBP/HLA-G/HLA-B	8
R-HSA-6803157	Antimicrobial peptides	17/667	97/10654	9.59824e-05	0.000585036	0.000441423	CTSG/TLR1/CLU/DEFB1/TLR2/SLC11A1/LCN2/S100A7/CD4/SEMG1/CCR6/ELANE/LTF/S100A8/GNLY/CAMP/CCR2	17
R-HSA-877312	Regulation of IFNG signaling	6/667	14/10654	0.000114511	0.00069384	0.000523518	JAK1/IFNGR1/STAT1/IFNG/JAK2/SOCS1	6
R-HSA-168927	TICAM1, RIP1-mediated IKK complex recruitment	7/667	20/10654	0.000137933	0.000821181	0.0006196	IKBKG/UBC/TLR3/IKBKB/CHUK/TRAF6/TICAM1	7
R-HSA-5213460	RIPK1-mediated regulated necrosis	7/667	20/10654	0.000137933	0.000821181	0.0006196	TNFSF10/CASP8/UBC/TNFRSF10B/TRAF2/FADD/FAS	7
R-HSA-5218859	Regulated Necrosis	7/667	20/10654	0.000137933	0.000821181	0.0006196	TNFSF10/CASP8/UBC/TNFRSF10B/TRAF2/FADD/FAS	7
R-HSA-9006925	Intracellular signaling by second messengers	36/667	305/10654	0.00017056	0.00100956	0.000761734	IRAK4/IL1RAP/PSMB10/PSMB8/PRKCD/PIK3CD/PPARG/ICOS/CD86/MAPK1/ATF2/UBC/PRKCE/IRAK1/IL1RL1/KIT/PSMB7/CREB1/FYN/TP53/PSMB9/AKT3/LCK/PDGFRB/CD19/CDKN1A/BMI1/CD28/CHUK/MYD88/CD80/PSMD7/MAPK3/TRAF6/EGR1/HDAC3	36
R-HSA-5621480	Dectin-2 family	8/667	27/10654	0.000173013	0.00101819	0.000768248	FCER1G/SYK/CLEC4C/CLEC4A/MUC1/CLEC6A/FYN/LYN	8
R-HSA-8878166	Transcriptional regulation by RUNX2	19/667	121/10654	0.000174921	0.00102354	0.000772282	LGALS3/PSMB10/PSMB8/STAT1/CDK1/MAPK1/UBC/ABL1/PSMB7/ITGA5/PSMB9/MAF/AKT3/RUNX1/CDKN1A/BAX/PSMD7/MAPK3/HDAC3	19
R-HSA-75892	Platelet Adhesion to exposed collagen	6/667	15/10654	0.000180788	0.00104004	0.000784734	ITGB1/ITGA1/FCER1G/FYN/LYN/ITGA2	6
R-HSA-937039	IRAK1 recruits IKK complex	6/667	15/10654	0.000180788	0.00104004	0.000784734	IKBKG/UBC/IRAK1/IKBKB/CHUK/TRAF6	6
R-HSA-975144	IRAK1 recruits IKK complex upon TLR7/8 or 9 stimulation	6/667	15/10654	0.000180788	0.00104004	0.000784734	IKBKG/UBC/IRAK1/IKBKB/CHUK/TRAF6	6
R-HSA-937042	IRAK2 mediated activation of TAK1 complex	5/667	10/10654	0.000183313	0.00104867	0.000791248	MAP3K7/IRAK2/UBC/TRAF6/TAB1	5
R-HSA-389513	CTLA4 inhibitory signaling	7/667	21/10654	0.000195806	0.00111392	0.000840477	CTLA4/CD86/FYN/AKT3/LCK/LYN/CD80	7
R-HSA-912631	Regulation of signaling by CBL	7/667	22/10654	0.000271799	0.00153336	0.00115695	SYK/HCK/PIK3CD/UBC/FYN/LYN/BLNK	7
R-HSA-1433559	Regulation of KIT signaling	6/667	16/10654	0.000274028	0.00153336	0.00115695	KIT/FYN/LCK/SOCS1/LYN/SH2B2	6
R-HSA-2730905	Role of LAT2/NTAL/LAB on calcium mobilization	6/667	16/10654	0.000274028	0.00153336	0.00115695	FCER1A/FCER1G/SYK/MS4A2/FYN/LYN	6
R-HSA-1266695	Interleukin-7 signaling	9/667	36/10654	0.000285144	0.00158689	0.00119734	IL7R/JAK1/STAT5B/STAT3/IL2RG/IL7/JAK3/RAG1/SOCS1	9
R-HSA-193692	Regulated proteolysis of p75NTR	5/667	11/10654	0.000318796	0.00175509	0.00132426	PSEN2/NFKB1/PSEN1/RELA/TRAF6	5
R-HSA-4755510	SUMOylation of immune response proteins	5/667	11/10654	0.000318796	0.00175509	0.00132426	IKBKE/IKBKG/NFKBIA/RELA/NFKB2	5
R-HSA-9634638	Estrogen-dependent nuclear events downstream of ESR-membrane signaling	7/667	24/10654	0.000494166	0.00270602	0.00204176	ELK1/FOS/MAPK1/CREB1/BCL2/AKT3/MAPK3	7
R-HSA-389359	CD28 dependent Vav1 pathway	5/667	12/10654	0.000518454	0.00282392	0.00213071	CD86/FYN/LCK/CD28/CD80	5
R-HSA-3000480	Scavenging by Class A Receptors	6/667	19/10654	0.000789667	0.00427841	0.00322816	APOE/COL3A1/MASP1/MARCO/MSR1/COLEC12	6
R-HSA-187687	Signalling to ERKs	8/667	34/10654	0.000958298	0.00516057	0.00389377	MAP2K2/MAP2K1/MAPK1/MAPK11/MAPK14/MAPKAPK2/HRAS/MAPK3	8
R-HSA-194138	Signaling by VEGF	16/667	107/10654	0.000962567	0.00516057	0.00389377	VEGFC/AXL/CYBB/PRKCD/CDH5/MAPK11/MAPK14/CYFIP2/FYN/AKT3/MAPKAPK2/HRAS/ITGB3/NCF4/NRP1/VEGFA	16
R-HSA-164952	The role of Nef in HIV-1 replication and disease pathogenesis	7/667	27/10654	0.00107562	0.00573666	0.00432844	HCK/CD247/CD4/FYN/LCK/CD28/CD8B	7
R-HSA-2029482	Regulation of actin dynamics for phagocytic cup formation	11/667	61/10654	0.00125865	0.00667801	0.00503871	CD3G/SYK/MAPK1/CD247/ABL1/CYFIP2/FCGR2A/BTK/FCGR3A/FCGR1A/MAPK3	11
R-HSA-9008059	Interleukin-37 signaling	6/667	21/10654	0.00141825	0.00748603	0.00564839	STAT3/CASP1/SIGIRR/SMAD3/TBK1/IL18R1	6
R-HSA-6802948	Signaling by high-kinase activity BRAF mutants	8/667	36/10654	0.0014295	0.00750672	0.00566399	MAP2K2/ITGA2B/MAP2K1/MAPK1/FN1/HRAS/ITGB3/MAPK3	8
R-HSA-983169	Class I MHC mediated antigen processing & presentation	38/667	371/10654	0.00180532	0.00943188	0.00711657	TLR6/TIRAP/CD36/TLR1/MRC1/IKBKG/PSMB10/PSMB8/HLA-A/HLA-C/TAP2/TLR4/LY96/CYBB/CD14/TAP1/TLR2/ATG7/UBC/HLA-E/PSMB7/TAPBP/PSMB9/BTK/HLA-G/HLA-B/CTSL/IKBKB/SOCS1/CHUK/MYD88/CD207/FCGR1A/ITCH/NCF4/CTSS/PSMD7/TRIM39	38
R-HSA-389357	CD28 dependent PI3K/Akt signaling	6/667	22/10654	0.00184817	0.00960674	0.00724851	CD86/FYN/AKT3/LCK/CD28/CD80	6
R-HSA-6802946	Signaling by moderate kinase activity BRAF mutants	9/667	47/10654	0.00222668	0.0113439	0.00855921	MAP2K2/ITGA2B/MAP2K1/MAPK1/JAK2/FN1/HRAS/ITGB3/MAPK3	9
R-HSA-6802949	Signaling by RAS mutants	9/667	47/10654	0.00222668	0.0113439	0.00855921	MAP2K2/ITGA2B/MAP2K1/MAPK1/JAK2/FN1/HRAS/ITGB3/MAPK3	9
R-HSA-6802955	Paradoxical activation of RAF signaling by kinase inactive BRAF	9/667	47/10654	0.00222668	0.0113439	0.00855921	MAP2K2/ITGA2B/MAP2K1/MAPK1/JAK2/FN1/HRAS/ITGB3/MAPK3	9
R-HSA-9649948	Signaling downstream of RAS mutants	9/667	47/10654	0.00222668	0.0113439	0.00855921	MAP2K2/ITGA2B/MAP2K1/MAPK1/JAK2/FN1/HRAS/ITGB3/MAPK3	9
R-HSA-205043	NRIF signals cell death from the nucleus	5/667	16/10654	0.00231798	0.0117505	0.00886605	PSEN2/PSEN1/UBC/MAPK8/TRAF6	5
R-HSA-193704	p75 NTR receptor-mediated signalling	14/667	97/10654	0.00274845	0.013812	0.0104215	PSEN2/NFKB1/CASP3/NFKBIA/PSEN1/UBC/IRAK1/MAPK8/IKBKB/RIPK2/RELA/MYD88/TRAF6/HDAC3	14
R-HSA-6802952	Signaling by BRAF and RAF fusions	11/667	67/10654	0.00275161	0.013812	0.0104215	MAP2K2/ITGA2B/ATG7/MAP2K1/MAPK1/JAK2/FN1/HRAS/ITGB3/MAPK3/AGK	11
R-HSA-5674135	MAP2K and MAPK activation	8/667	40/10654	0.00291204	0.0144736	0.0109207	MAP2K2/ITGA2B/MAP2K1/MAPK1/FN1/HRAS/ITGB3/MAPK3	8
R-HSA-5675221	Negative regulation of MAPK pathway	8/667	40/10654	0.00291204	0.0144736	0.0109207	MAP2K2/DUSP4/MAP2K1/MAPK1/UBC/DUSP6/HRAS/MAPK3	8
R-HSA-186797	Signaling by PDGF	10/667	58/10654	0.00292582	0.0144736	0.0109207	SPP1/STAT5B/STAT3/THBS1/STAT1/COL3A1/STAT6/PDGFRB/HRAS/PDGFC	10
R-HSA-4420097	VEGFA-VEGFR2 Pathway	14/667	99/10654	0.00332869	0.0163874	0.0123647	AXL/CYBB/PRKCD/CDH5/MAPK11/MAPK14/CYFIP2/FYN/AKT3/MAPKAPK2/HRAS/ITGB3/NCF4/VEGFA	14
R-HSA-2025928	Calcineurin activates NFAT	4/667	11/10654	0.00352387	0.0171831	0.012965	NFATC2/NFATC3/NFATC1/PPIA	4
R-HSA-9645460	Alpha-protein kinase 1 signaling pathway	4/667	11/10654	0.00352387	0.0171831	0.012965	MAP3K7/UBC/TRAF6/TAB1	4
R-HSA-1980145	Signaling by NOTCH2	7/667	33/10654	0.00372989	0.0179604	0.0135515	GZMB/EP300/PSEN2/PSEN1/UBC/FCER2/CREB1	7
R-HSA-389356	CD28 co-stimulation	7/667	33/10654	0.00372989	0.0179604	0.0135515	CD86/FYN/AKT3/LCK/CD28/LYN/CD80	7
R-HSA-9006335	Signaling by Erythropoietin	6/667	25/10654	0.0037359	0.0179604	0.0135515	STAT5B/PIK3CD/JAK2/HRAS/LYN/PIK3CG	6
R-HSA-5607761	Dectin-1 mediated noncanonical NF-kB signaling	10/667	60/10654	0.00377788	0.0180774	0.0136398	RELB/PSMB10/PSMB8/UBC/PSMB7/PSMB9/RELA/CHUK/NFKB2/PSMD7	10
R-HSA-1169410	Antiviral mechanism by IFN-stimulated genes	12/667	80/10654	0.00390713	0.0186088	0.0140408	PIN1/JAK1/DDX58/OAS3/STAT1/UBC/IRF3/NUP107/MX1/IFIT1/ISG15/MAPK3	12
R-HSA-2219528	PI3K/AKT Signaling in Cancer	14/667	101/10654	0.00400539	0.0189885	0.0143273	PIK3CD/ICOS/CD86/KIT/CREB1/FYN/AKT3/LCK/PDGFRB/CD19/CDKN1A/CD28/CHUK/CD80	14
R-HSA-111471	Apoptotic factor-mediated response	5/667	18/10654	0.00409601	0.0193286	0.0145839	CASP3/MAPK1/BAX/C1QBP/MAPK3	5
R-HSA-6802957	Oncogenic MAPK signaling	11/667	71/10654	0.00437168	0.0205349	0.015494	MAP2K2/ITGA2B/ATG7/MAP2K1/MAPK1/JAK2/FN1/HRAS/ITGB3/MAPK3/AGK	11
R-HSA-9013694	Signaling by NOTCH4	12/667	82/10654	0.0047951	0.0224209	0.0169171	EP300/PSEN2/PSMB10/PSMB8/PSEN1/SMAD3/NOTCH1/UBC/CREBBP/PSMB7/PSMB9/PSMD7	12
R-HSA-1169408	ISG15 antiviral mechanism	11/667	72/10654	0.00487644	0.0226976	0.0171259	PIN1/JAK1/DDX58/STAT1/UBC/IRF3/NUP107/MX1/IFIT1/ISG15/MAPK3	11
R-HSA-170968	Frs2-mediated activation	4/667	12/10654	0.00502659	0.0228765	0.0172609	MAP2K2/MAP2K1/MAPK1/MAPK3	4
R-HSA-2197563	NOTCH2 intracellular domain regulates transcription	4/667	12/10654	0.00502659	0.0228765	0.0172609	GZMB/EP300/FCER2/CREB1	4
R-HSA-6803207	TP53 Regulates Transcription of Caspase Activators and Caspases	4/667	12/10654	0.00502659	0.0228765	0.0172609	CASP10/ATM/CASP1/TP53	4
R-HSA-6803211	TP53 Regulates Transcription of Death Receptors and Ligands	4/667	12/10654	0.00502659	0.0228765	0.0172609	TNFRSF10C/TNFRSF10B/TP53/FAS	4
R-HSA-9027276	Erythropoietin activates Phosphoinositide-3-kinase (PI3K)	4/667	12/10654	0.00502659	0.0228765	0.0172609	PIK3CD/JAK2/LYN/PIK3CG	4
R-HSA-2559583	Cellular Senescence	22/667	195/10654	0.00520454	0.0235816	0.0177929	IL1A/ETS1/ATM/STAT3/MAP3K5/FOS/IL6/CEBPB/NFKB1/IFNB1/MAPK1/UBC/MAPK11/MAPK8/MAPK14/TP53/MAPKAPK2/CDKN1A/MAP2K4/BMI1/RELA/MAPK3	22
R-HSA-381340	Transcriptional regulation of white adipocyte differentiation	12/667	84/10654	0.00583726	0.026332	0.0198681	EP300/CD36/CEBPB/PPARG/NFKB1/TNF/TGFB1/EGR2/CREBBP/RELA/CCND3/HDAC3	12
R-HSA-8941858	Regulation of RUNX3 expression and activity	9/667	55/10654	0.00665514	0.029868	0.0225361	EP300/PSMB10/PSMB8/TGFB1/UBC/PSMB7/PSMB9/RUNX3/PSMD7	9
R-HSA-6803204	TP53 Regulates Transcription of Genes Involved in Cytochrome C Release	5/667	20/10654	0.00667947	0.029868	0.0225361	ATM/BID/CREBBP/TP53/BAX	5
R-HSA-171007	p38MAPK events	4/667	13/10654	0.00690537	0.0306108	0.0230966	MAPK11/MAPK14/MAPKAPK2/HRAS	4
R-HSA-202670	ERKs are inactivated	4/667	13/10654	0.00690537	0.0306108	0.0230966	DUSP4/MAPK1/DUSP6/MAPK3	4
R-HSA-3000178	ECM proteoglycans	11/667	76/10654	0.00737353	0.0325452	0.0245561	ITGB1/ITGA2B/ITGAX/COL3A1/TGFB1/NCAM1/APP/FN1/ITGB3/TGFB2/ITGA2	11
R-HSA-186763	Downstream signal transduction	6/667	29/10654	0.00809739	0.0355868	0.0268511	STAT5B/STAT3/STAT1/STAT6/PDGFRB/HRAS	6
R-HSA-8950505	Gene and protein expression by JAK-STAT signaling after Interleukin-12 stimulation	7/667	38/10654	0.00840219	0.0367686	0.0277427	IL10/IFNG/LCP1/SERPINB2/STAT4/MIF/PPIA	7
R-HSA-162594	Early Phase of HIV Life Cycle	4/667	14/10654	0.00919562	0.0397313	0.0299782	CXCR4/CD4/CCR5/PPIA	4
R-HSA-169893	Prolonged ERK activation events	4/667	14/10654	0.00919562	0.0397313	0.0299782	MAP2K2/MAP2K1/MAPK1/MAPK3	4
R-HSA-8941856	RUNX3 regulates NOTCH signaling	4/667	14/10654	0.00919562	0.0397313	0.0299782	EP300/NOTCH1/CREBBP/RUNX3	4
R-HSA-3000171	Non-integrin membrane-ECM interactions	9/667	59/10654	0.010538	0.0451501	0.0340668	ITGB1/THBS1/ITGB4/COL3A1/TGFB1/FN1/ITGA6/ITGB3/ITGA2	9
R-HSA-5676590	NIK-->noncanonical NF-kB signaling	9/667	59/10654	0.010538	0.0451501	0.0340668	RELB/PSMB10/PSMB8/UBC/PSMB7/PSMB9/CHUK/NFKB2/PSMD7	9
R-HSA-5688426	Deubiquitination	29/667	297/10654	0.0113692	0.0485087	0.0366009	DDX58/EP300/IKBKG/PSMB10/PSMB8/MAP3K7/NOD2/TNFAIP3/CDK1/NFKBIA/CYLD/TGFB1/SMAD3/IFIH1/TRAF3/UBC/MAVS/PSMB7/TP53/PSMB9/TRAF2/NOD1/RIPK2/SMAD2/NLRP3/PSMD7/GATA3/TRAF6/TAB1	29
R-HSA-1236978	Cross-presentation of soluble exogenous antigens (endosomes)	8/667	50/10654	0.0117375	0.0498722	0.0376297	MRC1/PSMB10/PSMB8/PSMB7/PSMB9/CD207/FCGR1A/PSMD7	8
