# Supplementary material for: Cellular and gene signatures of tumor-infiltrating dendritic cells and natural-killer cells predict prognosis of neuroblastoma
Source: Nat Commun. 2020 Nov 25;11:5992. doi: 10.1038/s41467-020-19781-y (PMC7689423; doi:10.1038/s41467-020-19781-y)
Supplement: Supplementary file 6 — supplementary Data 3 [file 41467_2020_19781_MOESM6_ESM.xlsx]

## Sheet: Immune gene signatures SEQC_NS
Helper T cells			Treg			Memory T cells			Cytotoxic CD8			GammaDelta			NK			NK CD56-dim			DC			Macrophages			Mast Cells			Neutrophils			Eosinophils
Genes	SECQ avg	Nanostring avg	Genes	SECQ avg	Nanostring avg	Genes	SECQ avg	Nanostring avg	Genes	SECQ avg	Nanostring avg	Genes	SECQ avg	Nanostring avg	Genes	SECQ avg	Nanostring avg	Genes	SECQ avg	Nanostring avg	Genes	SECQ avg	Nanostring avg	Genes	SECQ avg	Nanostring avg	Genes	SECQ avg	Nanostring avg	Genes	SECQ avg	Nanostring avg	Genes	SECQ avg	Nanostring avg
ANP32B	16.4317	10.283	FOXP3	9.74586	1.60854	ATM	14.7936	0.985322	CD8A	12.6819	5.89294	CD160	13.0821	1.0335	BCL2	15.6202	8.68883	GTF3C1	15.834	9.04431	CCL13	6.57486	3.00102	APOE	17.6665	11.4408	CMA1	1.96576	0.751167	CSF3R	11.7408	5.79286	CCR3	2.16026	0.707558
BATF	10.0156	3.56009	LILRA4	8.38086	0.6717	CCR2	8.75153	3.90147	CD8B	12.6537	2.13661	FEZ1	14.622	9.66989	FUT5	1.06574	0.56825	GZMB	9.55207	4.79458	CCL17	7.13729	1.92411	CCL7	2.60627	1.06669	CTSG	5.52307	1.22514	FPR2	4.41155	1.96969	IL5RA	1.69839	0.889158
NUP107	14.2212	8.88661				EWSR1	17.2868	10.5186	FLT3LG	12.119	4.54975	TARP	9.30516	5.20661	NCR1	8.28058	0.7596	IL21R	10.4768	1.68089	CCL22	9.21402	1.77102	CD68	15.8324	7.82258	KIT	12.2801	4.47217	MME	8.12614	2.24689	SMPD3	14.6548	1.08081
CD28	12.2337	2.65468				LTK	9.14104	1.82925	GZMM	10.8634	1.51067				ZNF205	13.6783	4.47122				CD209	11.0009	4.34375	CHIT1	7.57307	3.52539	MS4A2	4.13526	2.71753				THBS1	15.3662	4.77356
ICOS	7.48819	1.75589				NFATC4	13.3375	5.34239	PRF1	9.92791	4.60411										HSD11B1	8.54526	1.77884	CXCL5	3.01596	0.689939	PRG2	15.3448	2.8568						7.70908
CD38	10.357	4.83231																			THBD	12.0882	5.94689	MARCO	6.44633	4.15098	TPSAB1	8.43193	5.00585
CSF2	2.39562	0.464472																						MSR1	12.1287	7.45428
IFNG	3.32622	1.88566
IL12RB2	7.40195	2.11373
LTA	9.52924	1.68152
CTLA4	7.56805	3.23697
TBX21	7.0754	3.10969
STAT4	11.9598	5.95367
CXCR6	8.02524	3.2325
GATA3	16.9448	6.54658
IL26	1.39207	2.41669
LAIR2	6.45388	5.64442
PMCH	5.82612	0.792111
SMAD2	15.929	10.5939
STAT6	13.8658	7.28022
IL17A	0.047008	0.112114
IL17RA	11.2568	5.32336
RORC	8.95054	1.11172
CXCL13	8.10014	3.13711
MAF	13.5212	7.27453
PDCD1	8.01084	0.876
BCL6	13.5449	5.46292
