# Supplementary material for: Cellular and gene signatures of tumor-infiltrating dendritic cells and natural-killer cells predict prognosis of neuroblastoma
Source: Nat Commun. 2020 Nov 25;11:5992. doi: 10.1038/s41467-020-19781-y (PMC7689423; doi:10.1038/s41467-020-19781-y)
Supplement: Supplementary file 7 — supplementary Data 4 [file 41467_2020_19781_MOESM7_ESM.xlsx]

## Sheet: THBD_bin
THBD-related gene list
Gene	FC	P	Q	HR_rnaseq	FDR_rnaseq
C7	3.6	0.00081	0.0024	0.82 (0.77, 0.88)	3.5e-07
CASP10	2.7	0.0012	0.0034	0.62 (0.53, 0.72)	4e-08
PBK	-4.5	0.0003	0.00099	2.4 (2, 3)	1.8e-19
CD1D	2.1	0.0011	0.0032	0.82 (0.74, 0.92)	0.0027
IL13RA2	2.5	0.008	0.019	0.97 (0.89, 1.1)	0.57
IKBKE	2.3	0.0024	0.0063	0.7 (0.63, 0.78)	1.4e-08
INPP5D	2.2	3.2e-08	2.3e-06	0.64 (0.54, 0.76)	3.4e-06
TICAM2	2.1	0.00072	0.0022	1.1 (0.68, 1.7)	0.79
FCER1A	3.9	4.6e-05	0.0002	0.87 (0.81, 0.92)	6.6e-05
C4B	4.1	8.2e-06	5.3e-05	0.64 (0.55, 0.75)	1.5e-07
SPP1	2.9	0.00081	0.0024	0.94 (0.86, 1)	0.17
LGALS3	2.3	6e-06	4.2e-05	0.8 (0.63, 1)	0.087
CARD11	2.8	0.00045	0.0014	0.69 (0.6, 0.81)	5.7e-06
CXCL16	3	3.8e-09	1.2e-06	0.58 (0.48, 0.7)	3.5e-07
PRF1	2.1	0.0018	0.0048	0.85 (0.78, 0.93)	0.0017
DDX58	3.1	2.4e-06	2e-05	0.62 (0.49, 0.77)	4.8e-05
C1QA	2.1	6.6e-06	4.5e-05	0.79 (0.66, 0.94)	0.015
TNFSF10	2.8	1.7e-05	8.9e-05	0.73 (0.62, 0.84)	8e-05
TLR6	2.9	5.7e-05	0.00024	0.83 (0.76, 0.89)	6.6e-05
CLEC5A	3.9	2.9e-05	0.00013	1 (0.95, 1.1)	0.69
S100B	3.7	0.0003	0.001	0.7 (0.64, 0.76)	2.7e-12
OAS3	3.3	1.5e-05	8.1e-05	0.88 (0.73, 1)	0.17
F13A1	5.4	7e-08	3e-06	1 (0.95, 1.1)	0.4
CD22	2.2	0.02	0.042	0.9 (0.84, 0.97)	0.0089
CD209	3.1	0.00022	0.00076	0.87 (0.79, 0.96)	0.013
IL1RAP	3.4	7.8e-07	8.4e-06	0.66 (0.57, 0.76)	5.4e-08
MFGE8	2.4	2.5e-07	4.9e-06	0.68 (0.57, 0.81)	6.6e-05
CDH1	3.4	0.00097	0.0028	0.72 (0.63, 0.81)	2.3e-07
RELB	2.1	8.9e-06	5.6e-05	0.6 (0.48, 0.73)	4.4e-06
MEF2C	2.4	1.5e-08	1.3e-06	0.62 (0.53, 0.73)	4.8e-07
IFI35	3.9	1.7e-07	4.2e-06	0.8 (0.66, 0.96)	0.024
TLR1	2.3	1.1e-06	1.1e-05	0.85 (0.77, 0.93)	0.0042
MRC1	4.6	4.4e-06	3.2e-05	0.9 (0.82, 0.99)	0.042
CFD	3.2	9e-05	0.00035	0.9 (0.72, 1.1)	0.42
PTPRC	2.1	6.5e-07	7.6e-06	0.74 (0.67, 0.82)	3.7e-07
FCER1G	2.4	1.9e-06	1.8e-05	0.71 (0.59, 0.85)	0.00046
SIGLEC1	3.6	1.2e-05	7e-05	0.84 (0.74, 0.95)	0.011
THBS1	3.8	8.2e-08	3.2e-06	0.88 (0.78, 1)	0.083
FOS	3.8	2.7e-06	2.2e-05	0.81 (0.73, 0.89)	8e-05
LILRB1	2.4	2.9e-05	0.00014	0.71 (0.61, 0.82)	1.6e-05
HLA-C	2.1	5e-07	6.9e-06	0.62 (0.52, 0.74)	1.3e-06
IL6	2.9	0.00051	0.0016	0.97 (0.89, 1.1)	0.54
TNFRSF11A	3.6	1.7e-05	8.7e-05	0.89 (0.78, 1)	0.15
VEGFC	2.2	0.00034	0.0011	0.79 (0.65, 0.96)	0.031
TLR4	2.1	8.5e-07	9e-06	0.69 (0.59, 0.81)	6.6e-05
C3	3.3	0.0026	0.0066	0.84 (0.78, 0.91)	4.1e-05
AXL	2.7	6.2e-07	7.5e-06	0.64 (0.55, 0.74)	1.1e-07
ITGB4	4.9	9.6e-06	5.8e-05	0.84 (0.76, 0.94)	0.0043
IL1R1	3.4	9.6e-07	9.9e-06	0.83 (0.73, 0.93)	0.0053
CCL2	2.2	1.8e-06	1.6e-05	0.73 (0.65, 0.81)	3.5e-07
GZMK	2.4	0.0087	0.02	0.89 (0.85, 0.94)	7.7e-05
CYBB	2.2	2.3e-06	2e-05	0.65 (0.57, 0.74)	2.7e-08
IL15RA	2.7	4e-05	0.00018	0.72 (0.61, 0.85)	0.00031
IL8	2.7	0.0068	0.016	1 (0.96, 1.1)	0.47
TPSAB1	3.6	0.00068	0.0021	0.92 (0.87, 0.97)	0.0026
IFI16	3.1	9e-09	1.2e-06	0.96 (0.79, 1.2)	0.69
NOD2	3	0.00016	0.00058	0.74 (0.67, 0.8)	4.2e-08
SYK	2.3	4.6e-08	2.4e-06	0.65 (0.56, 0.75)	1.4e-07
ICOSLG	3.2	5.3e-05	0.00023	0.67 (0.58, 0.77)	1.2e-06
CD14	2.7	1e-07	3.7e-06	0.66 (0.56, 0.77)	2.2e-06
HCK	2.3	0.00033	0.0011	0.61 (0.52, 0.71)	1.8e-08
CEBPB	2.9	4.4e-09	1.2e-06	1.1 (0.9, 1.3)	0.51
CSF3R	3.5	3e-07	5.2e-06	0.68 (0.59, 0.8)	1e-05
TAP1	2.2	0.00018	0.00064	0.71 (0.61, 0.82)	2.8e-05
CASP8	2.3	1.3e-06	1.2e-05	0.56 (0.48, 0.65)	1.2e-10
TNFRSF1A	2.6	2.3e-08	1.8e-06	0.71 (0.6, 0.83)	0.0001
PPARG	2.3	0.0035	0.0088	1 (0.83, 1.3)	0.9
SERPING1	3.2	1.2e-07	3.7e-06	1.1 (0.9, 1.3)	0.48
C1S	3.2	1.2e-06	1.2e-05	0.78 (0.71, 0.86)	4.4e-06
NFKB1	2.2	3.4e-06	2.7e-05	0.76 (0.57, 1)	0.074
IL7	-4	0.0011	0.0031	0.71 (0.65, 0.78)	3.4e-11
BCL6	3.5	4.2e-05	0.00019	0.57 (0.5, 0.64)	2.7e-15
IRAK2	2.8	0.00013	0.00046	0.49 (0.4, 0.59)	6.8e-10
TLR7	2.4	0.0029	0.0073	0.73 (0.65, 0.83)	9.2e-06
CDK1	-2.3	0.00023	0.00079	2.7 (2.2, 3.3)	4.2e-23
CD163	3.2	6.3e-09	1.2e-06	0.87 (0.77, 0.97)	0.028
SIGIRR	2.2	0.0042	0.01	0.61 (0.52, 0.71)	4e-08
IL3RA	2.6	2.7e-05	0.00013	0.68 (0.54, 0.86)	0.0035
NT5E	2.3	1.7e-05	8.9e-05	0.71 (0.6, 0.85)	0.00041
IL13RA1	2.2	4.9e-08	2.4e-06	0.55 (0.47, 0.65)	7e-10
MICA	2.7	0.00055	0.0017	0.76 (0.69, 0.83)	4.6e-06
TAL1	2.1	0.0046	0.011	0.81 (0.71, 0.93)	0.0077
SBNO2	2.8	2.7e-05	0.00013	1.1 (0.75, 1.5)	0.75
TTK	-3.7	4.6e-05	0.0002	2.4 (2, 3)	1.2e-17
CD180	2.9	6.8e-05	0.00028	0.9 (0.8, 1)	0.14
CTLA4	2.3	0.0051	0.012	0.89 (0.85, 0.94)	0.00025
C3AR1	3	1.9e-07	4.4e-06	0.82 (0.75, 0.9)	0.00051
TLR2	2.2	1.5e-05	8e-05	0.69 (0.6, 0.8)	8e-06
IL4R	2.4	6.1e-06	4.2e-05	0.71 (0.6, 0.83)	0.00012
C1R	3.8	3.7e-08	2.4e-06	0.82 (0.73, 0.91)	0.00096
CD33	3.6	3.3e-07	5.5e-06	0.61 (0.52, 0.72)	5.8e-08
PLAU	2.1	9.6e-06	5.8e-05	0.71 (0.61, 0.83)	6.7e-05
CX3CL1	2.1	6.4e-05	0.00027	0.77 (0.63, 0.94)	0.019
CXCL13	2.5	0.024	0.049	0.98 (0.93, 1)	0.45
CD86	2.9	8e-06	5.2e-05	0.69 (0.62, 0.77)	1.4e-07
TGFB1	2.1	6.6e-07	7.6e-06	0.66 (0.54, 0.82)	0.00036
SMAD3	3.5	1.1e-05	6.2e-05	1.2 (0.98, 1.4)	0.12
IFITM2	2.8	4.5e-08	2.4e-06	0.77 (0.63, 0.93)	0.012
EGR2	3.9	3.9e-07	5.9e-06	0.81 (0.74, 0.89)	0.00019
IFIH1	3.4	2.7e-06	2.2e-05	0.74 (0.66, 0.84)	3.7e-05
JAK3	2.3	4.5e-05	0.0002	0.68 (0.57, 0.81)	3.9e-05
ENG	2.4	5.7e-09	1.2e-06	0.71 (0.58, 0.87)	0.0031
NOTCH1	3.4	1.2e-05	7e-05	0.73 (0.63, 0.84)	6.7e-05
THBD	3.4	1.4e-07	4e-06	0.79 (0.69, 0.9)	0.0013
MICB	2.9	5.6e-05	0.00024	0.81 (0.72, 0.91)	0.0017
NFATC2	2.5	3.5e-05	0.00016	0.68 (0.59, 0.78)	1.1e-06
CT45A1	-2.9	0.0014	0.0037	1.6 (1.3, 2)	0.00017
ITGAM	3.3	2.4e-07	4.9e-06	0.7 (0.62, 0.78)	1.9e-07
CLEC7A	2.8	2.1e-06	1.9e-05	0.59 (0.52, 0.67)	6.4e-12
CXCL12	2.4	4.5e-05	0.0002	0.74 (0.65, 0.84)	9.7e-06
SLC11A1	2.6	0.0004	0.0013	1.1 (0.97, 1.3)	0.17
STAT6	2.2	4.1e-06	3e-05	0.65 (0.55, 0.76)	8.5e-07
CCL8	2.3	0.0014	0.0037	0.97 (0.9, 1)	0.48
HLA-E	2.2	7.5e-08	3.1e-06	0.64 (0.54, 0.76)	2.1e-06
FCGR2B	3.8	1.8e-05	9.2e-05	0.94 (0.85, 1)	0.26
IL17RA	2.5	1.3e-05	7.2e-05	1.1 (0.92, 1.3)	0.31
CCL14	2.6	0.00079	0.0023	0.9 (0.83, 0.97)	0.021
CX3CR1	2.9	0.0012	0.0032	0.84 (0.76, 0.94)	0.0044
BAGE	-2.4	0.013	0.028	1.1 (1.1, 1.2)	0.00024
FCGR2A	3.2	1.4e-08	1.3e-06	1.1 (0.91, 1.2)	0.49
CFI	3.4	5.7e-07	7.3e-06	0.89 (0.79, 1)	0.089
CD34	2.2	0.00022	0.00076	0.67 (0.58, 0.79)	1.4e-05
BIRC5	-3.5	0.00011	0.00041	2.2 (1.9, 2.6)	1.8e-21
BTK	2.1	1.6e-05	8.5e-05	0.66 (0.58, 0.77)	3.8e-07
CD99	2.4	5.4e-08	2.5e-06	1 (0.81, 1.3)	0.98
MR1	2.2	0.00075	0.0022	0.64 (0.54, 0.76)	4.2e-06
TNFRSF1B	2.1	5.7e-07	7.3e-06	0.61 (0.52, 0.7)	1.7e-08
MX1	3.7	2.6e-06	2.1e-05	1 (0.88, 1.1)	0.99
MAF	2.5	2.5e-07	4.9e-06	0.66 (0.55, 0.8)	6.6e-05
CFB	3	6.6e-05	0.00027	0.84 (0.74, 0.95)	0.0064
C1QB	2.1	1.2e-06	1.2e-05	0.92 (0.78, 1.1)	0.38
BST2	3.1	5e-08	2.4e-06	0.77 (0.65, 0.92)	0.006
LTBR	2.2	3.5e-07	5.7e-06	0.84 (0.7, 1)	0.11
HLA-B	2.1	1.2e-07	3.7e-06	0.62 (0.53, 0.74)	6.8e-07
MARCO	3	0.0024	0.0062	1.1 (1.1, 1.2)	3.6e-05
IFIT1	3.5	1.8e-05	9.1e-05	1 (0.89, 1.1)	0.97
ISG15	2.8	0.00012	0.00044	0.89 (0.76, 1)	0.17
FCGR3A	4.2	4e-07	6e-06	1.4 (1.2, 1.5)	5.6e-08
TLR3	3.6	8.2e-05	0.00032	0.86 (0.76, 0.97)	0.028
RUNX1	2.6	2.1e-07	4.5e-06	0.84 (0.71, 0.99)	0.052
IL3	-2.1	0.00035	0.0011	0.93 (0.75, 1.2)	0.57
MME	2.2	0.0096	0.022	1 (0.92, 1.1)	0.99
FN1	2.4	1.5e-05	8.2e-05	0.99 (0.85, 1.1)	0.87
NOD1	2.5	0.00035	0.0011	0.59 (0.47, 0.74)	5.9e-05
ISG20	2.8	0.00017	0.0006	0.9 (0.77, 1.1)	0.24
TREM2	3.9	5.2e-06	3.7e-05	1.1 (0.97, 1.2)	0.19
LILRB2	2.8	5e-05	0.00021	0.81 (0.7, 0.93)	0.0053
TLR5	2.6	0.00035	0.0011	0.7 (0.61, 0.8)	4.6e-06
FAS	3.2	5.2e-06	3.7e-05	0.8 (0.65, 0.99)	0.054
PYCARD	2.5	0.00011	0.00041	0.79 (0.65, 0.96)	0.027
CD37	2.2	0.0037	0.009	0.72 (0.63, 0.82)	2.6e-06
IL34	4.3	6.1e-06	4.2e-05	0.6 (0.53, 0.68)	3.6e-13
CD28	2.7	0.00069	0.0021	0.93 (0.83, 1.1)	0.32
LILRB3	4	3.3e-07	5.5e-06	0.8 (0.66, 0.98)	0.038
CCR1	3.5	1.2e-06	1.2e-05	0.86 (0.78, 0.95)	0.017
ITGA6	3.1	7.1e-07	8e-06	0.68 (0.58, 0.81)	3.7e-05
MSR1	3.9	9.3e-07	9.7e-06	1.1 (0.99, 1.3)	0.081
ITGB3	3	9.2e-05	0.00036	0.93 (0.8, 1.1)	0.44
S100A8	2.4	0.00073	0.0022	1.1 (1, 1.2)	0.03
CSF1R	3.4	2.2e-06	2e-05	0.63 (0.55, 0.73)	3.4e-08
CCL13	2.8	0.008	0.019	0.96 (0.91, 1)	0.15
LYN	2.7	8.2e-09	1.2e-06	0.96 (0.8, 1.2)	0.73
CSF1	3	6.3e-07	7.5e-06	0.58 (0.49, 0.69)	3.4e-08
NFKB2	2.2	3.2e-06	2.5e-05	0.6 (0.52, 0.7)	1.9e-09
ENTPD1	2.9	0.0002	0.00072	0.44 (0.29, 0.68)	0.00045
IFITM1	2.6	3.6e-06	2.7e-05	0.86 (0.73, 1)	0.068
TNFSF8	2.2	0.0016	0.0043	0.82 (0.75, 0.89)	0.00017
IFIT2	3.4	1.7e-05	8.9e-05	0.66 (0.55, 0.78)	8.5e-06
CXCL2	3.8	5e-07	6.9e-06	0.85 (0.8, 0.9)	4.2e-06
CXCR6	2.5	0.00076	0.0023	0.88 (0.83, 0.94)	0.0011
NLRP3	3.5	4.7e-07	6.8e-06	0.64 (0.58, 0.7)	1.2e-12
A2M	2.5	2e-07	4.5e-06	0.65 (0.56, 0.76)	1e-06
PIK3CG	2.7	8.8e-05	0.00035	0.73 (0.65, 0.82)	3e-06
IFI27	3	1.5e-05	8.1e-05	1 (0.89, 1.2)	0.69
IL18R1	2.4	0.0012	0.0033	0.86 (0.81, 0.91)	1e-05
BLNK	4.3	2.6e-07	4.9e-06	0.86 (0.78, 0.95)	0.0058
CCR5	4.1	5.9e-07	7.3e-06	0.86 (0.81, 0.92)	6.6e-05
GATA3	-2.3	0.0027	0.007	0.81 (0.59, 1.1)	0.26
IL10RA	2.5	1.6e-07	4.2e-06	0.61 (0.52, 0.71)	9.3e-09
PDCD1LG2	3.7	3e-07	5.2e-06	0.77 (0.72, 0.83)	1.4e-07
CCR2	2.4	0.0028	0.0071	0.87 (0.82, 0.92)	1.8e-05
ITGA2	4.3	2.9e-06	2.3e-05	0.76 (0.62, 0.94)	0.016
PDGFC	2.6	3.4e-06	2.7e-05	0.76 (0.69, 0.83)	1e-05
IRF5	2.7	4.3e-05	0.00019	0.81 (0.67, 0.99)	0.052
HLA-DMA	2.2	3.5e-06	2.7e-05	0.63 (0.54, 0.74)	3.8e-07
ST6GAL1	2.3	1.2e-07	3.7e-06	1.3 (1.1, 1.6)	0.0053
HAMP	2.1	0.0082	0.019	1.1 (0.98, 1.2)	0.17
FLT3LG	3	0.00022	0.00076	0.76 (0.64, 0.91)	0.0047
SELPLG	2.2	9.5e-05	0.00036	0.63 (0.56, 0.72)	1.6e-09
TICAM1	3.1	2e-05	0.0001	1.7 (1.4, 2.1)	3.2e-08
TNFSF13B	2.1	4.5e-05	0.0002	0.68 (0.58, 0.78)	2.3e-06
DPP4	3	5.1e-05	0.00022	0.73 (0.67, 0.79)	5.7e-09
COLEC12	4.4	2.9e-07	5.2e-06	1.3 (1.1, 1.5)	0.00029
EGR1	4.1	1e-05	6.1e-05	0.85 (0.75, 0.95)	0.0096
PLAUR	3.1	3.9e-05	0.00018	1 (0.85, 1.2)	0.98
ITGB2	2.3	7.7e-07	8.4e-06	0.67 (0.59, 0.75)	3.9e-08
ANXA1	3	3.9e-07	5.9e-06	0.64 (0.54, 0.75)	7.9e-07
LAIR2	2.8	2.7e-05	0.00013	0.93 (0.88, 0.98)	0.011
CD74	2.2	6.4e-06	4.4e-05	0.64 (0.56, 0.73)	5.7e-09

## Sheet: NCR1_bin
Gene	FC	P	Q	HR_rnaseq	FDR_rnaseq
KLRC2	2.3	0.025	0.51	0.87 (0.83, 0.92)	1.3e-06
CD3G	2.5	0.01	0.4	0.73 (0.64, 0.83)	1.9e-06
SH2D1A	3	0.00087	0.13	0.88 (0.84, 0.93)	1.8e-05
SLAMF1	2.2	0.017	0.5	0.86 (0.81, 0.9)	1.2e-06
CD160	2.3	0.016	0.48	0.3 (0.25, 0.37)	6.8e-27
ICOS	2.8	0.0046	0.26	0.87 (0.83, 0.92)	3.6e-06
KLRC1	2.7	0.0001	0.039	0.9 (0.86, 0.95)	0.00018
BTLA	2.9	0.0012	0.13	0.89 (0.84, 0.94)	8.3e-05
CD247	2.2	0.0014	0.13	0.76 (0.67, 0.87)	4.9e-05
NCR1	2.5	6.9e-05	0.039	0.52 (0.44, 0.62)	1e-11
CD79A	2.3	0.0026	0.2	0.92 (0.83, 1)	0.093
CD7	2.7	0.0033	0.23	0.8 (0.73, 0.87)	3.6e-06
GZMM	2.3	0.0097	0.4	0.76 (0.69, 0.85)	9.9e-06
MS4A1	3.4	0.001	0.13	0.92 (0.88, 0.97)	0.0043
POU2AF1	2.4	0.012	0.4	0.95 (0.89, 1)	0.16
