# Supplementary material for: Cellular and gene signatures of tumor-infiltrating dendritic cells and natural-killer cells predict prognosis of neuroblastoma
Source: Nat Commun. 2020 Nov 25;11:5992. doi: 10.1038/s41467-020-19781-y (PMC7689423; doi:10.1038/s41467-020-19781-y)
Supplement: Supplementary file 8 — supplementary Data 5 [file 41467_2020_19781_MOESM8_ESM.xlsx]

## Sheet: DC gene signature
5-fold x10 cross-validation DC gene signature
	P value_Fold_1	P value_Fold_2	P value_Fold_3	P value_Fold_4	P value_Fold_5
Rep_01	4.7x10-4	6.7x10-3	2.0x10-2	9.6x10-4	1.8x10-3
Rep_02	8.9x10-6	1.3x10-3	7.9x10-4	8.1x10-2	1.59x10-3
Rep_03	2.9x10-1	1.1x10-10	4.0x10-2	1.99x10-2	1.5x10-2
Rep_04	4.1x10-3	6.5x10-8	2.5x10-4	1.49x10-2	9.6x10-2
Rep_05	1.32x10-5	1.03x10-1	1.9x10-9	3.5x10-1	2.7x10-7
Rep_06	1.02x10-4	2.3x10-2	9.1x10-3	9.7x10-2	4.03x10-6
Rep_07	6.7x10-2	5.5x10-9	1.6x10-2	1.6x10-1	8.13x10-5
Rep_08	1.7x10-4	7.85x10-3	1.7x10-1	3.3x10-5	1.2x10-2
Rep_09	1.7x10-2	2.17x10-2	7.3x10-4	4.98x10-2	3.49x10-4
Rep_10	4.0x10-2	1.75x10-3	2.1x10-4	5.02x10-3	1.7x10-8

## Sheet: NK gene signature
5-fold x10 cross-validation NK gene signature
	P value_Fold_1	P value_Fold_2	P value_Fold_3	P value_Fold_4	P value_Fold_5
Rep_01	4.2x10-2	7.17x10-3	1.94x10-3	3.8x10-2	7.55x10-7
Rep_02	1.55x10-2	5.4x10-3	5.55x10-2	3.9x10-4	7.24x10-2
Rep_03	4.63x10-1	4.8x10-10	4.73x10-3	3.11x10-2	7.82x10-7
Rep_04	2.01x10-2	6.25x10-4	9.92x10-4	5.9x10-3	1.32x10-2
Rep_05	3.56x10-4	3.55x10-4	2.2x10-6	7.76x10-2	5.15x10-3
Rep_06	7.39x10-2	7.25x10-4	2.13x10-2	2.45x10-3	1.83x10-5
Rep_07	1.5x10-1	8.31x10-9	4.94x10-2	2.3x10-1	3.72x10-4
Rep_08	1.03x10-1	4.96x10-2	1.28x10-2	6.4x10-7	8.28x10-3
Rep_09	7.7x10-3	2.04x10-7	1.41x10-3	1.64x10-1	3.86x10-4
Rep_10	2.08x10-4	2.99x10-1	1.02x10-1	5.93x10-4	1.4x10-6
