# Supplementary material for: Cellular and gene signatures of tumor-infiltrating dendritic cells and natural-killer cells predict prognosis of neuroblastoma
Source: Nat Commun. 2020 Nov 25;11:5992. doi: 10.1038/s41467-020-19781-y (PMC7689423; doi:10.1038/s41467-020-19781-y)
Supplement: Supplementary file 9 — supplementary Data 6 [file 41467_2020_19781_MOESM9_ESM.xlsx]

## Sheet: Sheet1
MCC, sensitivity, specificity related to DC and NK gene signatures
task	mean	lower	upper
mcc_mod1	0.503	0.458	0.548
sens_mod1	0.692	0.642	0.742
spec_mod1	0.79	0.752	0.828
mcc_mod2	0.525	0.48	0.57
sens_mod2	0.717	0.68	0.753
spec_mod2	0.799	0.768	0.829
mcc_mod3	0.552	0.506	0.599
sens_mod3	0.741	0.708	0.775
spec_mod3	0.806	0.781	0.831
